# Supplementary material for: Crystal structure of a new mol­ecular salt: 4-amino­benzenaminium 5-carb­oxy­penta­noate
Source: Acta Crystallogr E Crystallogr Commun. 2018 Jan 26;74(Pt 2):201–5. doi: 10.1107/S2056989018000737 (PMC5956337; doi:10.1107/S2056989018000737)
Supplement: Supplementary file 1 [file e-74-00201-sup1.cif]

##############################################################################
#                                                                            #
# This CIF contains the data in a paper accepted for publication in          #
# Acta Crystallographica Section E. It conforms to the requirements of       #
# Notes for Authors for Acta Crystallographica Section E, and has been       #
# peer reviewed under the auspices of the IUCr Commission on Journals.       #
#                                                                            #
# Full details of the Crystallographic Information File format               #
# are given in the paper "The Crystallographic Information File (CIF):       #
# a New Standard Archive File for Crystallography" by S. R. Hall, F. H.      #
# Allen and I. D. Brown [Acta Cryst. (1991), A47, 655-685].                  #
#                                                                            #
# The current version of the core CIF dictionary is obtainable from          #
# ftp://ftp.iucr.org/pub/cif_core.dic.                                       #
#                                                                            #
# Software is freely available for graphical display of the structure(s)     #
# in this CIF. For information consult the CIF software page                 #
# http://www.iucr.org/resources/cif/software.                                #
#                                                                            #
# This file may be used for bona fide research purposes within the           #
# scientific community so long as proper attribution is given to the journal # 
# article from which it was obtained.                                        #
#                                                                            #
##############################################################################
data_Global
_audit_creation_method
;
Olex2 1.2
(compiled 2017.08.10 svn.r3458 for OlexSys, GUI svn.r5381)
;
_journal_date_recd_electronic     2017-12-11
_journal_date_accepted     2018-01-11
_journal_name_full     'Acta Crystallographica, Section E'
_journal_year     2018
_journal_volume     74
_journal_issue      2
_journal_page_first     201
_journal_page_last     205
_journal_paper_category     GO
_journal_paper_doi     10.1107/S2056989018000737
_journal_coeditor_code     DX2003
_publ_contact_author_name     'Raghavaiah Pallepogu'
_publ_contact_author_address
;
Department of Chemistry
Dr. Harisingh Gour University
Sagar
MP 470003
India
;
_publ_contact_author_email     rpallepogu@gmail.com
_publ_contact_author_phone     '+91 8989061183'
_publ_section_title
;
Crystal structure of a new molecular salt: 4-aminobenzenaminium
5-carboxypentanoate
;
loop_
    _publ_author_name
    _publ_author_address
    'Mishra, Risha'
;
Department of Chemistry
Dr. Harisingh Gour University
Sagar
MP 470 003
India
;
    'Rangan, Krishnan'
;
Birla Institute of Technology & Science
Pilani Hyderabad Campus,
Jawahar Nagar, Shamirpeet Mandal
Ranga Reddy District, Secunderabad
Andhra Pradesh 500 078
India
;
    'Pallepogu, Raghavaiah'
;
Department of Chemistry
Dr. Harisingh Gour University
Sagar
MP 470 003
India
;
_publ_section_synopsis
;
The asymmetric unit of the title molecular salt, consists of half a
4-aminobenzenaminium cation and a half a 5-carboxypentanoate anion. Each ion
lies about an inversion centre, the other half being generated by inversion
symmetry. In the crystal, charge-assisted O---H...O, N---H...O and N---H...N
hydrogen bonds together lead to the formation of a three-dimensional
supramolecular framework.
;
data_I
_database_code_depnum_ccdc_archive 'CCDC 1816419'
_audit_creation_method     'SHELXL-2016/6'
_chemical_name_systematic
;
4-Aminoanilinium 5-carboxypentanoate
;
_chemical_name_common
;
4-Aminobenzenaminium 5-carboxypentanoate
;
_chemical_formula_moiety     'C6 H9 N2 +, C6 H9 O4 -'
_chemical_formula_sum     'C12 H18 N2 O4'
_chemical_formula_iupac     'C6 H9 N2 +, C6 H9 O4 -'
_chemical_formula_weight     254.28
_chemical_melting_point     ?
_shelx_space_group_comment
;
The symmetry employed for this shelxl refinement is uniquely defined
by the following loop, which should always be used as a source of
symmetry information in preference to the above space-group names.
They are only intended as comments.
;
_space_group_crystal_system     triclinic
_space_group_name_H-M_alt     'P -1'
_space_group_name_Hall     '-P 1'
loop_
    _space_group_symop_operation_xyz
    'x, y, z'
    '-x, -y, -z'
_cell_length_a     5.2918(3)
_cell_length_b     7.1666(4)
_cell_length_c     8.4205(7)
_cell_angle_alpha     92.069(6)
_cell_angle_beta     104.165(6)
_cell_angle_gamma     97.172(5)
_cell_volume     306.47(4)
_cell_formula_units_Z     1
_cell_measurement_reflns_used     5347
_cell_measurement_theta_min     5.1990
_cell_measurement_theta_max     29.2130
_cell_measurement_temperature     100(2)
_exptl_crystal_description     block
_exptl_crystal_colour     'purple'
_exptl_crystal_size_max     0.420
_exptl_crystal_size_mid     0.380
_exptl_crystal_size_min     0.320
_exptl_crystal_density_diffrn     1.378
_exptl_crystal_density_meas     ?
_exptl_crystal_density_method     ?
_exptl_crystal_F_000     136
_exptl_absorpt_coefficient_mu     0.104
_exptl_absorpt_correction_type     multi-scan
_exptl_absorpt_process_details
;
(CrysAlis PRO; Rigaku OD, 2015)
;
_shelx_estimated_absorpt_T_min     0.958
_shelx_estimated_absorpt_T_max     0.968
_exptl_absorpt_correction_T_min     0.9237
_exptl_absorpt_correction_T_max     1.0000
_diffrn_ambient_temperature     100(2)
_diffrn_radiation_type     MoK\a
_diffrn_radiation_wavelength     0.71073
_diffrn_radiation_monochromator     graphite
_diffrn_measurement_device_type
                   'Rigaku Oxford Diffraction XtaLAB Pro: Kappa dual offset/far'
_diffrn_measurement_device     'four-circle diffractometer'
_diffrn_measurement_method     '\w scans'
_diffrn_detector_area_resol_mean     ?
_diffrn_reflns_number     3776
_diffrn_reflns_av_R_equivalents     0.0150
_diffrn_reflns_theta_min     5.006
_diffrn_reflns_theta_max     29.130
_diffrn_reflns_theta_full     25.242
_diffrn_measured_fraction_theta_max     0.856
_diffrn_measured_fraction_theta_full     0.991
_diffrn_reflns_limit_h_min     -5
_diffrn_reflns_limit_h_max     7
_diffrn_reflns_limit_k_min     -9
_diffrn_reflns_limit_k_max     8
_diffrn_reflns_limit_l_min     -11
_diffrn_reflns_limit_l_max     10
_refine_special_details     ?
_reflns_number_total     1416
_reflns_number_gt     1341
_reflns_threshold_expression     'I > 2\s(I)'
_refine_ls_structure_factor_coef     Fsqd
_refine_ls_matrix_type     full
_refine_ls_R_factor_all     0.0355
_refine_ls_R_factor_gt     0.0339
_refine_ls_wR_factor_gt     0.0909
_refine_ls_wR_factor_ref     0.0923
_refine_ls_goodness_of_fit_ref     1.079
_refine_ls_restrained_S_all     1.079
_refine_ls_number_reflns     1416
_refine_ls_number_parameters     96
_refine_ls_number_restraints     0
_refine_ls_hydrogen_treatment     mixed
_refine_ls_weighting_scheme     calc
_refine_ls_weighting_details
              'w=1/[\s^2^(Fo^2^)+(0.0483P)^2^+0.0998P] where P=(Fo^2^+2Fc^2^)/3'
_atom_sites_solution_hydrogens     mixed
_atom_sites_solution_primary     direct
_atom_sites_solution_secondary     difmap
_refine_ls_shift/su_max     0.000
_refine_ls_shift/su_mean     0.000
_refine_diff_density_max     0.390
_refine_diff_density_min     -0.218
_refine_ls_extinction_method
;
(SHELXL-2016/6; Sheldrick, 2015)
;
_refine_ls_extinction_coef     0.15(2)
_refine_ls_extinction_expression
                                  'Fc^*^=kFc[1+0.001xFc^2^\l^3^/sin(2\q)]^-1/4^'
loop_
    _atom_type_symbol
    _atom_type_description
    _atom_type_scat_dispersion_real
    _atom_type_scat_dispersion_imag
    _atom_type_scat_source
    'C' 'C' 0.0033 0.0016
                         'International Tables Vol C Tables 4.2.6.8 and 6.1.1.4'
    'H' 'H' 0.0000 0.0000
                         'International Tables Vol C Tables 4.2.6.8 and 6.1.1.4'
    'N' 'N' 0.0061 0.0033
                         'International Tables Vol C Tables 4.2.6.8 and 6.1.1.4'
    'O' 'O' 0.0106 0.0060
                         'International Tables Vol C Tables 4.2.6.8 and 6.1.1.4'
_computing_data_collection
;
CrysAlis PRO (Rigaku OD, 2015)
;
_computing_cell_refinement
;
CrysAlis PRO (Rigaku OD, 2015)
;
_computing_data_reduction
;
CrysAlis PRO (Rigaku OD, 2015)
;
_computing_structure_solution
;
SHELXS97 (Sheldrick, 2008)
;
_computing_structure_refinement
;
<i>SHELXL2016/6</i> (Sheldrick, 2015)
;
_computing_molecular_graphics
;
<i>OLEX2</i> (Dolomanov <i>et al.</i>, 2009) and Mercury (Macrae <i>et
al.</i>,  2008)
;
_computing_publication_material
;
<i>SHELXL2016/6</i> (Sheldrick, 2015), <i>OLEX2</i>
(Dolomanov <i>et al.</i>, 2009),
PLATON (Spek, 2009) and publCIF (Westrip (2010)
;
loop_
    _atom_site_type_symbol
    _atom_site_label
    _atom_site_fract_x
    _atom_site_fract_y
    _atom_site_fract_z
    _atom_site_U_iso_or_equiv
    _atom_site_adp_type
    _atom_site_calc_flag
    _atom_site_occupancy
    _atom_site_disorder_assembly
    _atom_site_disorder_group
    O O1 0.88613(16) 0.51078(11) 0.73311(10) 0.0284(2) Uani d 1 . .
    O O2 0.62365(13) 0.36690(9) 0.50333(8) 0.0159(2) Uani d 1 . .
    H H2O 0.500000 0.500000 0.500000 0.079(10) Uiso d 1 . .
    C C4 0.90322(17) 0.07097(12) 0.49487(11) 0.0140(2) Uani d 1 . .
    H H4A 0.867169 0.119848 0.384244 0.017 Uiso calc 1 . .
    H H4B 0.735161 0.007357 0.511087 0.017 Uiso calc 1 . .
    C C5 1.01023(17) 0.23441(12) 0.62353(11) 0.0127(2) Uani d 1 . .
    H H5A 1.048177 0.183438 0.733310 0.015 Uiso calc 1 . .
    H H5B 1.178973 0.295883 0.606644 0.015 Uiso calc 1 . .
    C C6 0.82994(17) 0.38253(12) 0.62270(11) 0.0122(2) Uani d 1 . .
    N N1 0.43897(17) 0.62290(12) 0.87167(10) 0.0177(2) Uani d 1 . .
    H H1NA 0.268(3) 0.582(2) 0.8186(19) 0.033(4) Uiso d 1 . .
    H H1NB 0.538(3) 0.608(2) 0.800(2) 0.036(4) Uiso d 1 . .
    H H1NC 0.470(5) 0.534(3) 0.953(3) 0.013(6) Uiso d 0.5 . .
    C C1 0.47080(18) 0.81542(13) 0.93517(11) 0.0147(2) Uani d 1 . .
    C C2 0.65701(19) 0.95024(15) 0.89941(12) 0.0180(2) Uani d 1 . .
    H H2 0.764255 0.916272 0.830590 0.022 Uiso calc 1 . .
    C C3 0.68658(19) 1.13477(14) 0.96421(12) 0.0179(2) Uani d 1 . .
    H H3 0.814280 1.227114 0.939883 0.021 Uiso calc 1 . .
loop_
    _atom_site_aniso_label
    _atom_site_aniso_U_11
    _atom_site_aniso_U_22
    _atom_site_aniso_U_33
    _atom_site_aniso_U_12
    _atom_site_aniso_U_13
    _atom_site_aniso_U_23
    O1 0.0309(4) 0.0199(4) 0.0270(4) 0.0138(3) -0.0099(3) -0.0120(3)
    O2 0.0149(4) 0.0149(3) 0.0169(4) 0.0069(3) 0.0000(3) -0.0023(3)
    C4 0.0124(4) 0.0124(4) 0.0173(5) 0.0051(3) 0.0023(3) -0.0011(3)
    C5 0.0108(4) 0.0119(4) 0.0154(4) 0.0034(3) 0.0027(3) 0.0006(3)
    C6 0.0131(4) 0.0101(4) 0.0144(4) 0.0023(3) 0.0049(3) 0.0015(3)
    N1 0.0164(4) 0.0225(4) 0.0144(4) 0.0030(3) 0.0040(3) 0.0012(3)
    C1 0.0137(4) 0.0187(5) 0.0107(4) 0.0033(3) 0.0009(3) 0.0006(3)
    C2 0.0160(4) 0.0246(5) 0.0154(4) 0.0041(4) 0.0070(3) 0.0008(4)
    C3 0.0149(4) 0.0223(5) 0.0172(5) 0.0003(4) 0.0064(4) 0.0023(4)
_geom_special_details
;
 All esds (except the esd in the dihedral angle between two l.s. planes)
 are estimated using the full covariance matrix.  The cell esds are taken
 into account individually in the estimation of esds in distances, angles
 and torsion angles; correlations between esds in cell parameters are only
 used when they are defined by crystal symmetry.  An approximate (isotropic)
 treatment of cell esds is used for estimating esds involving l.s. planes.
;
loop_
    _geom_bond_atom_site_label_1
    _geom_bond_atom_site_label_2
    _geom_bond_site_symmetry_2
    _geom_bond_distance
    _geom_bond_publ_flag
    O1 C6 . 1.2379(12) ?
    O2 C6 . 1.2802(11) ?
    O2 H2O . 1.2197(6) ?
    C4 C5 . 1.5195(12) ?
    C4 C4 2_756 1.5213(16) ?
    C4 H4A . 0.9900 ?
    C4 H4B . 0.9900 ?
    C5 C6 . 1.5123(12) ?
    C5 H5A . 0.9900 ?
    C5 H5B . 0.9900 ?
    N1 C1 . 1.4361(13) ?
    N1 H1NA . 0.914(17) ?
    N1 H1NB . 0.906(17) ?
    N1 H1NC . 0.95(2) ?
    C1 C2 . 1.3870(14) ?
    C1 C3 2_677 1.3916(13) ?
    C2 C3 . 1.3876(14) ?
    C2 H2 . 0.9500 ?
    C3 H3 . 0.9500 ?
loop_
    _geom_angle_atom_site_label_1
    _geom_angle_atom_site_label_2
    _geom_angle_atom_site_label_3
    _geom_angle_site_symmetry_1
    _geom_angle_site_symmetry_3
    _geom_angle
    _geom_angle_publ_flag
    C6 O2 H2O . . 113.50(6) ?
    C5 C4 C4 . 2_756 111.39(9) ?
    C5 C4 H4A . . 109.3 ?
    C4 C4 H4A 2_756 . 109.3 ?
    C5 C4 H4B . . 109.3 ?
    C4 C4 H4B 2_756 . 109.3 ?
    H4A C4 H4B . . 108.0 ?
    C6 C5 C4 . . 115.04(8) ?
    C6 C5 H5A . . 108.5 ?
    C4 C5 H5A . . 108.5 ?
    C6 C5 H5B . . 108.5 ?
    C4 C5 H5B . . 108.5 ?
    H5A C5 H5B . . 107.5 ?
    O1 C6 O2 . . 123.47(8) ?
    O1 C6 C5 . . 120.06(8) ?
    O2 C6 C5 . . 116.47(8) ?
    C1 N1 H1NA . . 111.1(9) ?
    C1 N1 H1NB . . 111.9(10) ?
    H1NA N1 H1NB . . 107.8(14) ?
    C1 N1 H1NC . . 114.7(15) ?
    H1NA N1 H1NC . . 101.0(18) ?
    H1NB N1 H1NC . . 109.6(18) ?
    C2 C1 C3 . 2_677 120.02(9) ?
    C2 C1 N1 . . 121.06(8) ?
    C3 C1 N1 2_677 . 118.91(9) ?
    C1 C2 C3 . . 119.97(9) ?
    C1 C2 H2 . . 120.0 ?
    C3 C2 H2 . . 120.0 ?
    C2 C3 C1 . 2_677 120.01(9) ?
    C2 C3 H3 . . 120.0 ?
    C1 C3 H3 2_677 . 120.0 ?
loop_
    _geom_torsion_atom_site_label_1
    _geom_torsion_atom_site_label_2
    _geom_torsion_atom_site_label_3
    _geom_torsion_atom_site_label_4
    _geom_torsion_site_symmetry_1
    _geom_torsion_site_symmetry_2
    _geom_torsion_site_symmetry_3
    _geom_torsion_site_symmetry_4
    _geom_torsion
    _geom_torsion_publ_flag
    C4 C4 C5 C6 2_756 . . . -179.82(9) ?
    C4 C5 C6 O1 . . . . 172.41(9) ?
    C4 C5 C6 O2 . . . . -8.04(12) ?
    C3 C1 C2 C3 2_677 . . . 0.09(16) ?
    N1 C1 C2 C3 . . . . -179.06(9) ?
    C1 C2 C3 C1 . . . 2_677 -0.10(16) ?
loop_
    _geom_hbond_atom_site_label_D
    _geom_hbond_atom_site_label_H
    _geom_hbond_atom_site_label_A
    _geom_hbond_site_symmetry_A
    _geom_hbond_distance_DH
    _geom_hbond_distance_HA
    _geom_hbond_distance_DA
    _geom_hbond_angle_DHA
    _geom_hbond_publ_flag
    O2 H2O O2 2_666 1.22 1.22 2.4390(10)
                                       180 yes
    O2 H2O O1 2_666 1.22 2.45 3.1780(10)
                                       116 yes
    N1 H1NA O1 1_455 0.91(2) 1.97(2) 2.8710(10)
                                              171.0(10)
                                                     yes
    N1 H1NB O1 . 0.90(2) 2.24(2) 3.0600(10)
                                          152.0(10)
                                                 yes
    N1 H1NB O2 2_666 0.90(2) 2.51(2) 3.0980(10)
                                              123.0(10)
                                                     yes
    N1 H1NC N1 2_667 0.95(2) 1.89(2) 2.8400(10)
                                              174(2) yes
_shelx_hkl_file
;
   0   0   3   54.21    0.97
   0   0  -3   51.81    0.98
   0   0  -3   54.26    0.97
   0   0   3   50.42    0.97
   0   0  -4  125.20    2.15
   0   0   4  123.64    2.15
   0   0   4  128.21    2.16
   0   0  -4  123.08    2.15
   0   0   5   13.52    0.51
   0   0  -5   16.02    0.48
   0   0   5   15.06    0.46
   0   0   6 1016.69   16.80
   0   0  -6 1047.27   16.82
   0   0   6 1047.89   16.86
   0   0  -7   25.19    0.68
   0   0   7   25.07    0.74
   0   0   7   24.52    0.68
   0   0   7   26.07    0.61
   0   0  -8   36.02    0.74
   0   0   8   38.65    0.74
   0   0   8   36.94    0.84
   0   0   9   53.28    1.24
   0   0  -9   52.12    1.32
   0   0   9   52.38    1.18
   0   0  -9   51.64    1.18
   0   0  -9   55.11    1.23
   0   0  -9   50.42    1.26
   0   0 -10   67.31    1.46
   0   0 -10   73.15    1.65
   0   0  10   67.75    1.46
   0   0 -10   69.57    1.53
   0   0 -10   68.89    1.56
   0   0 -11    0.62    0.45
   0   0 -11    0.41    0.58
   0   0 -11    0.95    0.65
   0   0 -12  251.91    4.56
   0   0 -12  253.48    4.59
   0   0 -13    8.01    0.63
   0   1 -12  121.23    2.43
   0   1 -12  119.13    2.41
   0   1 -11    1.96    0.51
   0   1 -11    1.56    0.55
   0   1 -11    2.11    0.66
   0   1 -10    7.77    0.73
   0   1 -10    7.72    0.56
   0   1 -10    7.90    0.66
   0   1  -9    0.27    0.43
   0   1  -9    0.66    0.54
   0   1  -9    0.69    0.46
   0  -1   9    0.64    0.40
   0   1  -8  951.49   15.35
   0   1  -8  940.88   15.34
   0   1  -8  927.10   15.41
   0  -1   8  915.81   15.37
   0  -1   8  952.25   15.36
   0   1  -7   49.20    1.05
   0   1  -7   46.96    0.94
   0  -1   7   46.56    1.00
   0  -1   6   27.60    0.63
   0   1  -6   25.26    0.54
   0   1  -5   28.76    0.69
   0  -1   5   29.72    0.73
   0   1  -4  670.41   10.97
   0  -1   4  685.68   10.97
   0  -1   4  678.30   10.99
   0   1  -4  663.30   10.96
   0   1  -3    0.40    0.28
   0   1  -3    0.59    0.23
   0  -1   3    0.56    0.25
   0   1  -3    0.33    0.25
   0  -1   3    0.47    0.25
   0   1  -2 2364.25   38.01
   0  -1   2 2375.22   38.01
   0   1  -2 2326.89   38.01
   0  -1   2 2393.34   38.01
   0  -1  -3    0.09    0.28
   0   1   3   -0.12    0.27
   0   1   3   -0.01    0.25
   0  -1  -3    0.04    0.27
   0  -1  -3    0.01    0.22
   0   1   3    0.15    0.23
   0  -1  -4  623.26   10.09
   0   1   4  647.06   10.10
   0  -1  -4  621.43   10.10
   0   1   4  607.58   10.08
   0  -1  -4  610.40   10.07
   0   1   4  618.86   10.07
   0   1   5   91.09    1.62
   0   1   5   92.04    1.63
   0   1   5   92.24    1.64
   0  -1  -5   90.65    1.64
   0  -1  -5   90.31    1.63
   0   1   6   32.91    0.72
   0   1   6   32.38    0.75
   0  -1  -6   31.36    0.77
   0  -1  -6   32.28    0.74
   0  -1  -7  122.73    2.22
   0   1   7  123.56    2.21
   0  -1  -7  121.93    2.20
   0  -1  -8  926.93    2.82
   0   1   8  928.92    3.13
   0  -1  -8  931.12    2.83
   0   1   8  954.00    2.87
   0  -1  -9    4.71    0.53
   0  -1  -9    6.23    0.48
   0  -1  -9    5.89    0.61
   0   1   9    6.45    0.48
   0   1   9    6.82    0.48
   0  -1  -9    7.77    0.58
   0   1   9    7.14    0.58
   0   1  10  824.74   13.27
   0   1  10  800.51   13.27
   0  -1 -10  793.94   13.26
   0  -1 -10  793.38   13.25
   0  -1 -10  812.45   13.39
   0  -1 -10  815.99   13.29
   0  -1 -11   56.85    1.36
   0  -1 -11   54.85    1.30
   0  -1 -11   58.77    1.50
   0  -1 -12   61.66    1.47
   0  -1 -12   61.43    1.42
   0  -1 -13   30.02    1.02
   0  -1 -13   31.17    0.97
   0   2 -12   32.60    1.02
   0   2 -11   14.54    0.71
   0   2 -11   15.33    0.88
   0   2 -11   14.59    0.78
   0   2 -10   74.28    1.62
   0   2 -10   70.98    1.71
   0   2  -9   16.34    0.73
   0   2  -9   17.93    0.72
   0   2  -9   17.43    0.82
   0   2  -8  262.61    4.59
   0   2  -8  257.12    4.66
   0  -2   8  254.87    4.57
   0   2  -8  260.83    4.59
   0   2  -7    8.09    0.62
   0  -2   7    8.04    0.48
   0   2  -7    8.70    0.53
   0  -2   7    8.34    0.54
   0   2  -6    5.38    0.53
   0  -2   6    6.88    0.51
   0   2  -5   37.14    0.93
   0  -2   5   48.83    0.91
   0  -2   4   71.93    1.27
   0   2  -4   71.08    1.37
   0  -2   3  107.59    1.84
   0  -2   3  111.35    1.92
   0   2  -3  109.14    1.92
   0  -2   2 2176.75   34.93
   0   2  -2 2175.57   34.92
   0   2  -2 2204.74   34.93
   0  -2   2 2142.92   34.87
   0  -2   1   33.16    0.66
   0  -2   1   35.75    0.71
   0   2  -1   34.54    0.66
   0  -2   1   32.83    0.71
   0   2   0 3540.81   56.85
   0   2   2 9528.35  153.77
   0   2   2 9641.01  153.77
   0  -2  -3   23.48    0.50
   0   2   3   23.45    0.49
   0   2   3   22.68    0.56
   0   2   3   21.19    0.54
   0  -2  -3   22.46    0.57
   0  -2  -3   22.15    0.52
   0   2   3   23.05    0.53
   0   2   3   23.19    0.58
   0   2   4  656.80   10.52
   0   2   4  658.25   10.48
   0  -2  -4  640.70   10.48
   0   2   4  653.53   10.52
   0  -2  -4  643.30   10.51
   0   2   4  645.76   10.52
   0   2   4  629.90   10.53
   0  -2  -5  101.11    1.85
   0  -2  -5  107.54    1.89
   0   2   5  107.59    1.89
   0   2   5  104.48    1.88
   0   2   6   14.04    0.48
   0  -2  -6   15.71    0.51
   0  -2  -6   15.25    0.48
   0  -2  -7    0.25    0.32
   0   2   7    0.04    0.35
   0  -2  -7    0.27    0.41
   0  -2  -8  478.01    7.91
   0   2   8  481.14    7.92
   0  -2  -8  473.93    7.89
   0  -2  -9   57.87    0.97
   0  -2  -9   56.85    0.90
   0  -2  -9   57.58    0.86
   0   2   9   59.04    0.88
   0   2   9   61.96    0.90
   0  -2 -10  404.65    6.93
   0  -2 -10  424.72    7.02
   0   2  10  407.62    6.87
   0  -2 -10  402.45    6.86
   0  -2 -10  401.30    6.88
   0   2  10  418.17    6.90
   0  -2 -11   81.51    1.72
   0  -2 -11   80.60    1.82
   0  -2 -11   79.56    1.67
   0  -2 -11   74.76    1.65
   0  -2 -12  181.11    3.38
   0  -2 -12  191.21    3.59
   0  -2 -13    2.54    0.52
   0   3 -11    4.02    0.56
   0   3 -10  175.21    3.42
   0   3 -10  173.90    3.32
   0   3  -9    0.36    0.52
   0   3  -9   -0.13    0.45
   0   3  -9    0.25    0.60
   0   3  -8   30.19    0.91
   0   3  -8   29.99    0.97
   0  -3   8   29.05    0.86
   0  -3   7   30.50    0.86
   0  -3   7   32.68    0.69
   0   3  -7   32.64    0.99
   0   3  -7   30.92    0.89
   0   3  -6   44.07    1.00
   0  -3   6   44.54    0.81
   0  -3   6   43.18    0.97
   0   3  -6   44.79    1.07
   0   3  -5   74.54    0.92
   0  -3   5   74.20    0.67
   0  -3   4  300.96    4.91
   0   3  -4  292.27    5.01
   0   3  -3   35.40    0.81
   0  -3   3   36.02    0.72
   0  -3   2  691.29   11.59
   0   3  -2  704.89   11.52
   0  -3   2  732.64   11.53
   0   3  -1   15.19    0.42
   0  -3   1   14.92    0.50
   0  -3   0  370.40    6.12
   0  -3   0  375.72    6.10
   0   3   0  369.41    6.09
   0   3   1   12.18    0.45
   0  -3  -1   11.41    0.42
   0   3   2 2038.70   32.54
   0  -3  -2 2011.59   32.56
   0   3   2 2012.62   32.55
   0  -3  -3    4.92    0.30
   0  -3  -3    4.12    0.36
   0   3   3    4.28    0.32
   0   3   3    4.82    0.28
   0   3   3    4.74    0.33
   0  -3  -4  854.51   13.96
   0   3   4  881.83   13.97
   0  -3  -4  839.91   13.98
   0   3   4  859.77   13.97
   0   3   4  863.45   13.91
   0  -3  -5    0.81    0.31
   0   3   5    0.60    0.27
   0   3   5    0.37    0.30
   0   3   5    0.59    0.32
   0  -3  -5    0.80    0.29
   0  -3  -5    0.96    0.34
   0   3   6    8.75    0.40
   0  -3  -6    7.70    0.39
   0   3   6    7.42    0.41
   0   3   6    8.26    0.44
   0  -3  -6    7.71    0.39
   0  -3  -7   43.80    0.94
   0  -3  -7   46.58    0.99
   0   3   7   45.33    1.01
   0   3   8  688.48    2.56
   0   3   8  667.73    2.73
   0  -3  -8  663.79    2.23
   0  -3  -8  686.59    2.56
   0  -3  -9   61.53    0.90
   0   3   9   64.43    0.96
   0   3   9   64.05    0.96
   0  -3  -9   62.38    0.92
   0  -3 -10  145.77    2.67
   0   3  10  148.73    2.72
   0   3  10  149.99    2.72
   0  -3 -10  144.92    2.70
   0   3  10  151.92    2.71
   0   3  11    0.65    0.46
   0  -3 -11    0.35    0.43
   0  -3 -11    0.10    0.55
   0  -3 -12  641.69   10.69
   0  -3 -12  641.17   10.83
   0  -3 -13   26.29    0.90
   0  -3 -13   24.91    1.08
   0  -3 -14  100.23    2.08
   0   4 -10   18.39    0.78
   0   4 -10   18.19    0.84
   0   4 -10   18.84    0.96
   0   4  -9   11.97    0.65
   0   4  -9   13.24    0.71
   0   4  -9   13.06    0.80
   0   4  -8  137.24    2.61
   0   4  -8  130.05    2.49
   0   4  -7   14.21    0.72
   0   4  -7   12.83    0.61
   0   4  -7   13.55    0.67
   0   4  -6   50.63    1.24
   0   4  -6   50.02    1.20
   0   4  -6   48.05    1.15
   0  -4   6   52.36    1.01
   0  -4   6   51.74    1.20
   0   4  -5   -0.03    0.49
   0  -4   5    0.17    0.33
   0   4  -5   -0.10    0.40
   0  -4   5    0.12    0.39
   0  -4   4   41.52    0.74
   0  -4   4   45.68    0.88
   0  -4   3   22.36    0.43
   0  -4   3   24.96    0.61
   0  -4   2 1817.51   29.90
   0  -4   2 1806.01   29.97
   0  -4   1    4.49    0.37
   0   4  -1    4.83    0.35
   0  -4   1    5.01    0.37
   0  -4   0   42.71    0.89
   0  -4   0   39.59    0.88
   0   4   0   42.03    0.88
   0  -4  -1    1.56    0.35
   0   4   1    1.26    0.35
   0  -4  -2  756.88   12.33
   0  -4  -3    2.84    0.35
   0   4   3    2.51    0.31
   0   4   4   43.92    0.95
   0   4   4   46.57    0.89
   0  -4  -4   44.81    0.95
   0  -4  -5   14.77    0.57
   0  -4  -5   15.00    0.51
   0   4   5   14.60    0.55
   0   4   5   16.12    0.46
   0   4   6    7.91    0.40
   0  -4  -6    7.95    0.43
   0   4   6    8.18    0.48
   0   4   6    9.37    0.47
   0  -4  -6    7.42    0.50
   0   4   7    2.90    0.39
   0   4   7    3.26    0.48
   0  -4  -7    2.48    0.41
   0   4   7    2.69    0.49
   0  -4  -7    3.43    0.55
   0  -4  -7    2.61    0.40
   0   4   8  367.23    4.48
   0   4   8  385.69    4.47
   0   4   8  366.88    4.51
   0  -4  -8  404.13    4.36
   0  -4  -8  396.67    4.47
   0   4   9   10.08    0.56
   0  -4  -9    9.52    0.51
   0   4   9    9.86    0.53
   0   4   9    9.61    0.60
   0   4   9   10.25    0.61
   0  -4  -9   10.06    0.56
   0   4  10 1056.24   17.02
   0   4  10 1031.82   17.01
   0   4  10 1059.38   17.02
   0  -4 -10 1026.02   16.92
   0  -4 -10 1031.66   17.01
   0  -4 -11   19.94    0.73
   0   4  11   19.85    0.74
   0  -4 -12  150.51    2.83
   0  -4 -13    5.01    0.55
   0  -4 -14  117.42    2.37
   0   5  -9    1.22    0.67
   0   5  -9    1.14    0.57
   0  -5   9    1.62    0.61
   0   5  -8    6.77    0.72
   0   5  -8    6.42    0.63
   0  -5   8    7.48    0.65
   0   5  -7   12.07    0.69
   0   5  -7   12.82    0.75
   0  -5   7   10.86    0.68
   0  -5   6   12.23    0.46
   0   5  -6   11.39    0.67
   0   5  -6   11.71    0.68
   0  -5   6   10.65    0.64
   0  -5   5   13.58    0.49
   0  -5   5   12.21    0.66
   0  -5   5   12.19    0.59
   0   5  -5   13.58    0.67
   0  -5   4  280.96    4.68
   0  -5   4  274.77    4.81
   0  -5   4  279.73    4.85
   0  -5   3    2.45    0.41
   0  -5   3    2.35    0.48
   0  -5   3    2.38    0.45
   0  -5   2   18.90    0.71
   0   5  -2   21.99    0.65
   0  -5   2   21.09    0.64
   0  -5   1    5.76    0.49
   0   5  -1    5.89    0.43
   0  -5   1    6.12    0.44
   0  -5   0 1154.95   19.15
   0  -5   0 1186.04   19.12
   0   5   0 1192.34   19.11
   0  -5  -1    5.64    0.45
   0   5   1    5.61    0.47
   0  -5  -2  104.75    1.82
   0   5   2   88.19    1.74
   0  -5  -3    0.01    0.34
   0   5   3   -0.05    0.34
   0  -5  -3   -0.12    0.41
   0   5   4  104.71    1.83
   0  -5  -4  101.45    1.88
   0   5   5    0.29    0.31
   0   5   5    0.50    0.42
   0  -5  -5    0.28    0.36
   0  -5  -6  972.46    3.12
   0   5   6 1009.39    3.04
   0   5   6  989.80    2.95
   0   5   6 1013.34    2.46
   0  -5  -6  993.95    2.94
   0   5   7   11.05    0.58
   0   5   7   12.52    0.50
   0   5   7   12.16    0.62
   0  -5  -7   13.17    0.73
   0   5   7   11.68    0.64
   0   5   7   13.53    0.55
   0  -5  -7   12.01    0.55
   0   5   8   59.60    1.37
   0  -5  -8   58.38    1.29
   0   5   8   58.95    1.22
   0   5   8   63.77    1.34
   0   5   8   63.81    1.36
   0   5   8   59.50    1.34
   0  -5  -8   57.33    1.38
   0   5   9    9.98    0.60
   0   5   9   10.42    0.56
   0   5   9   10.38    0.61
   0   5   9    9.83    0.60
   0  -5  -9   10.08    0.73
   0  -5  -9   10.84    0.55
   0  -5  -9    9.96    0.54
   0  -5 -10   17.50    0.90
   0   5  10   18.95    0.70
   0  -5 -10   18.01    0.70
   0   5  10   18.34    0.73
   0  -5 -10   18.56    0.66
   0  -5 -11    1.69    0.48
   0  -5 -11    1.39    0.71
   0  -5 -12   29.89    0.91
   0  -5 -12   29.62    1.12
   0  -5 -13   30.82    0.96
   0  -5 -14   70.51    1.63
   0   6  -8    0.09    0.54
   0   6  -8    1.00    0.66
   0  -6   8    0.79    0.63
   0   6  -7    1.87    0.57
   0   6  -7    1.92    0.64
   0  -6   7    1.59    0.59
   0  -6   6    1.20    0.56
   0   6  -6    1.25    0.52
   0   6  -6    1.33    0.58
   0  -6   5    3.32    0.41
   0   6  -5    3.49    0.56
   0  -6   5    2.78    0.59
   0  -6   4  180.96    3.22
   0   6  -4  189.57    3.40
   0  -6   4  191.86    3.45
   0  -6   3  115.26    2.17
   0   6  -3  115.19    2.17
   0  -6   3  111.50    2.06
   0   6  -2    9.33    0.71
   0  -6   2    7.67    0.50
   0  -6   2    8.59    0.55
   0  -6   2    6.91    0.61
   0  -6   1    6.77    0.53
   0   6  -1    7.29    0.52
   0  -6   1    7.05    0.52
   0  -6   0   -0.07    0.47
   0   6   0   -0.20    0.49
   0  -6   0   -0.19    0.47
   0  -6   0   -0.08    0.18
   0  -6  -1    0.33    0.48
   0   6   1    0.38    0.50
   0   6   2   76.94    1.58
   0  -6  -2   75.74    1.55
   0   6   3    0.19    0.21
   0   6   3    1.72    0.42
   0  -6  -3    1.86    0.47
   0   6   3    1.69    0.48
   0   6   4   76.20    1.52
   0  -6  -4   84.00    1.62
   0  -6  -4   79.65    1.55
   0   6   4   86.50    1.57
   0   6   5    0.31    0.40
   0   6   5    0.14    0.42
   0  -6  -5   -0.11    0.41
   0   6   5    0.04    0.37
   0   6   6  235.51    1.31
   0  -6  -6  232.84    1.57
   0   6   6  225.93    1.56
   0   6   7   13.61    0.64
   0   6   7   15.11    0.73
   0   6   7   12.89    0.53
   0  -6  -7   12.80    0.67
   0   6   7   12.67    0.66
   0  -6  -7   12.48    0.58
   0   6   7   12.36    0.64
   0   6   8  860.23   14.38
   0  -6  -8  858.05   14.38
   0  -6  -8  905.23   14.46
   0   6   8  907.07   14.47
   0   6   8  854.68   14.41
   0   6   8  899.49   14.40
   0   6   8  866.77   14.27
   0   6   9   10.80    0.63
   0   6   9   10.65    0.67
   0   6   9   10.92    0.51
   0  -6  -9   11.83    0.78
   0   6   9   10.56    0.57
   0  -6  -9   10.13    0.58
   0  -6 -10   10.92    0.60
   0  -6 -10   12.99    0.90
   0  -6 -11   23.93    1.04
   0  -6 -11   22.39    0.81
   0  -6 -12  101.77    2.21
   0  -6 -12   97.43    2.04
   0  -6 -13   20.55    0.81
   0  -6 -14    0.09    0.52
   0   7  -7   16.48    0.84
   0  -7   7   15.92    0.85
   0  -7   6   13.85    0.77
   0   7  -6   14.13    0.78
   0   7  -5   62.50    1.47
   0  -7   5   54.44    1.41
   0  -7   4    1.85    0.56
   0   7  -4    1.66    0.56
   0  -7   4    2.07    0.43
   0  -7   3   28.67    0.82
   0  -7   3   29.60    0.98
   0   7  -3   31.48    0.97
   0  -7   2  208.63    3.67
   0  -7   2  189.49    3.73
   0   7  -1   18.58    0.74
   0  -7   1   19.48    0.72
   0  -7   1   17.97    0.77
   0  -7   1   18.37    0.70
   0   7   0  510.33    2.58
   0  -7   0  519.18    2.69
   0  -7  -1   13.66    0.67
   0   7   1   13.34    0.70
   0  -7  -1   12.84    0.65
   0   7   2   84.27    1.73
   0  -7  -2   86.12    1.77
   0  -7  -3    2.77    0.56
   0   7   3    2.27    0.63
   0   7   3    2.79    0.45
   0   7   4   23.46    0.72
   0  -7  -4   26.99    0.75
   0  -7  -4   25.45    0.83
   0   7   4   26.33    0.75
   0   7   5    1.11    0.46
   0   7   5    1.14    0.48
   0   7   5    1.10    0.45
   0   7   5   -0.04    0.53
   0  -7  -5    0.39    0.52
   0  -7  -5    0.62    0.47
   0   7   6   24.12    0.70
   0   7   6   24.73    0.81
   0  -7  -6   24.67    0.79
   0   7   6   25.26    0.79
   0  -7  -7    3.27    0.50
   0   7   7    3.23    0.49
   0  -7  -7    2.85    0.57
   0   7   7    3.43    0.41
   0   7   7    4.82    0.56
   0   7   7    2.69    0.52
   0   7   8   27.57    0.73
   0  -7  -8   26.77    0.85
   0  -7  -8   26.93    0.94
   0   7   8   27.59    0.85
   0  -7  -9    9.01    0.59
   0   7   9   10.03    0.52
   0   7  10   37.93    0.91
   0  -7 -10   39.33    1.22
   0  -7 -10   36.51    1.04
   0  -7 -11    1.93    0.79
   0  -7 -11    1.25    0.48
   0  -7 -12   18.78    1.04
   0  -7 -12   18.11    0.79
   0  -7 -13    0.25    0.53
   0   8  -6    5.38    0.72
   0   8  -6    4.22    0.65
   0   8  -5    6.56    0.71
   0  -8   5    5.47    0.67
   0   8  -4   39.98    1.16
   0  -8   4   36.69    1.13
   0  -8   3    2.33    0.47
   0  -8   3    1.24    0.57
   0   8  -3    2.42    0.58
   0   8  -2   12.03    0.67
   0  -8   2   11.98    0.74
   0  -8   2   11.47    0.62
   0   8  -1   72.47    1.54
   0  -8   1   71.10    1.62
   0  -8   1   71.60    1.54
   0  -8   0  909.64   15.05
   0   8   0  920.05   15.03
   0  -8   0  922.13   15.14
   0  -8  -1    2.71    0.52
   0  -8  -1    2.66    0.54
   0   8   1    2.76    0.60
   0   8   2   48.71    1.23
   0  -8  -2   48.57    1.22
   0  -8  -3    0.65    0.54
   0   8   3    0.31    0.59
   0   8   3    0.84    0.44
   0  -8  -4   -0.01    0.54
   0  -8  -4    0.16    0.47
   0   8   4    0.27    0.61
   0   8   4    0.07    0.47
   0  -8  -5   -0.03    0.50
   0   8   5    0.00    0.45
   0  -8  -5    0.05    0.45
   0  -8  -6   63.09    1.42
   0   8   6   61.08    1.31
   0   8   6   62.46    1.39
   0  -8  -6   65.87    1.49
   0  -8  -7    0.60    0.48
   0   8   7    0.37    0.41
   0   8   8  928.92   14.95
   0  -8  -8  894.98   15.09
   0  -8  -8  917.80   15.17
   0  -8  -9    2.48    0.52
   0   8   9    2.68    0.44
   0  -8 -10  193.13    3.55
   0  -8 -11   10.78    0.67
   0  -8 -12   31.73    1.02
   0  -8 -13    0.53    0.55
   0   9  -4   60.30    1.54
   0  -9   3    3.90    0.68
   0   9  -3    4.39    0.63
   0  -9   2    4.38    0.65
   0   9  -2    4.94    0.64
   0  -9   1    1.37    0.53
   0  -9   1    0.72    0.59
   0  -9   0  574.22    9.68
   0  -9   0  570.70    9.59
   0  -9  -1   23.00    0.91
   0  -9  -1   24.43    0.89
   0  -9  -2   46.29    1.25
   0  -9  -3    0.18    0.54
   0  -9  -4   42.65    1.19
   0  -9  -4   43.39    1.19
   0  -9  -5    1.63    0.55
   0  -9  -5    1.92    0.55
   0  -9  -6  130.09    2.54
   0   9   6  124.23    2.35
   0  -9  -6  122.42    2.47
   0   9   7    3.44    0.47
   0  -9  -7    3.27    0.55
   0  -9  -7    2.79    0.66
   0   9   8   89.19    1.75
   0  -9  -8   87.88    1.91
   0  -9  -9    0.57    0.51
   0  -9 -10   54.24    1.36
   0  -9 -11    1.84    0.57
   0  10  -2  286.89    5.16
   0 -10   0   39.37    1.20
   0 -10   0   38.65    1.14
   0 -10  -1   15.14    0.78
   0 -10  -1   15.91    0.83
   0 -10  -2  156.30    3.01
   0 -10  -3   17.38    0.83
   0 -10  -4   19.10    0.86
   0 -10  -4   16.93    0.79
   0 -10  -5    0.41    0.62
   0 -10  -5    0.35    0.57
   0  10   6   -0.02    0.47
   0 -10  -6    0.22    0.51
   0 -10  -6    0.09    0.62
   0 -10  -7    0.17    0.52
   0 -10  -7   -0.03    0.62
   0 -10  -8    0.72    0.55
   0 -10  -8    0.12    0.65
   0 -10  -9    0.90    0.56
   0 -10 -10   56.85    1.45
   0 -11  -1    3.41    0.64
   0 -11  -2   24.01    0.92
   0 -11  -3   22.01    0.91
   0 -11  -4   97.01    2.15
   0 -11  -5    0.19    0.69
  -1  11   6  244.45    4.40
  -1  11   5   11.15    0.76
   1 -11  -4   20.13    0.94
   1 -11  -3   10.30    0.78
   1 -11  -2   83.62    1.89
   1 -10  -8   45.67    1.28
  -1  10   7    0.43    0.52
   1 -10  -7    0.64    0.56
   1 -10  -6   37.77    1.16
  -1  10   6   37.33    1.07
   1 -10  -5   -0.42    0.61
  -1  10   5   -0.04    0.57
   1 -10  -4    1.66    0.63
   1 -10  -3    2.46    0.63
   1 -10  -3    2.38    0.60
   1 -10  -2    8.84    0.71
   1 -10  -2    9.62    0.70
   1 -10  -1    3.73    0.62
   1 -10  -1    3.89    0.63
   1 -10   0    1.42    0.61
   1 -10   0    1.40    0.56
   1  -9 -10    0.28    0.53
   1  -9  -9    9.01    0.68
   1  -9  -8   37.71    1.11
  -1   9   8   38.50    1.02
  -1   9   7    3.89    0.53
   1  -9  -7    3.32    0.59
  -1   9   6   13.16    0.67
   1  -9  -6   13.50    0.74
   1  -9  -5   17.79    0.82
  -1   9   5   17.04    0.74
   1  -9  -4  596.64   10.02
   1  -9  -3   29.85    1.01
   1  -9  -3   28.66    0.99
   1  -9  -2  289.57    5.03
   1  -9  -2  282.76    5.07
   1  -9  -1    4.35    0.62
   1  -9  -1    5.16    0.59
   1  -9   0  195.89    3.59
   1  -9   0  202.84    3.73
   1  -9   1    2.06    0.60
   1  -9   1    2.59    0.51
   1  -9   2   86.36    1.93
   1  -9   3   14.19    0.79
  -1   9  -3   15.08    0.84
   1  -8 -12   87.73    1.95
   1  -8 -11    5.06    0.60
   1  -8 -10  167.15    3.18
   1  -8  -9    2.56    0.56
  -1   8   9    3.42    0.50
  -1   8   8  149.59    2.78
   1  -8  -8  155.96    2.92
  -1   8   7    0.27    0.46
   1  -8  -7    0.38    0.49
  -1   8   6   77.73    1.61
   1  -8  -6   77.48    1.69
  -1   8   5    1.11    0.47
   1  -8  -5    0.46    0.56
  -1   8   4   90.41    1.94
   1  -8  -4   93.59    1.99
  -1   8   3    3.36    0.60
   1  -8  -3    3.68    0.55
   1  -8  -3    4.42    0.59
  -1   8   3    3.57    0.50
   1  -8  -2  745.68   12.31
   1  -8  -2  719.94   12.34
  -1   8   2  763.97   12.30
  -1   8   1    6.01    0.61
   1  -8  -1    5.22    0.50
   1  -8  -1    5.43    0.58
   1  -8   0   65.73    1.50
  -1   8   0   65.30    1.41
   1  -8   1   13.86    0.72
  -1   8  -1   14.33    0.66
   1  -8   1   13.18    0.58
   1  -8   2   54.07    1.34
   1  -8   2   51.55    1.15
   1  -8   3    0.53    0.54
  -1   8  -3    0.65    0.59
  -1   8  -4   16.34    0.84
   1  -8   4   15.81    0.80
   1  -8   5    0.43    0.61
  -1   8  -5    0.69    0.65
   1  -7 -12   52.56    1.49
   1  -7 -12   49.80    1.34
   1  -7 -11    4.88    0.58
   1  -7 -11    4.77    0.74
   1  -7 -10  410.76    7.25
  -1   7  10  436.30    7.16
   1  -7  -9    1.34    0.50
  -1   7   9    1.31    0.47
  -1   7   8   21.62    0.72
   1  -7  -8   21.94    0.81
  -1   7   7   10.25    0.56
   1  -7  -7    8.75    0.60
   1  -7  -6    6.37    0.54
  -1   7   6    7.72    0.55
  -1   7   6    7.87    0.57
  -1   7   6    6.39    0.51
   1  -7  -5    0.26    0.54
  -1   7   5   -0.14    0.62
  -1   7   5   -0.44    0.30
  -1   7   5    0.20    0.47
  -1   7   5    0.35    0.48
  -1   7   4   60.38    1.45
  -1   7   4   60.46    1.36
   1  -7  -4   61.53    1.41
  -1   7   3    3.20    0.71
  -1   7   3    2.92    0.52
   1  -7  -3    2.91    0.59
   1  -7  -2 1406.15   19.79
   1  -7  -2 1443.88   19.86
   1  -7  -1   41.09    1.04
   1  -7  -1   42.08    1.10
  -1   7   1   45.61    1.16
  -1   7   1   44.32    1.10
   1  -7   0  129.26    2.51
   1  -7   0  130.60    2.43
  -1   7   0  136.98    2.45
  -1   7  -1    1.28    0.51
   1  -7   1    1.12    0.48
   1  -7   1    1.54    0.43
   1  -7   1    1.35    0.45
  -1   7  -2    3.62    0.51
   1  -7   2    3.67    0.52
   1  -7   2    3.52    0.44
  -1   7  -3    7.85    0.52
   1  -7   3    8.02    0.62
  -1   7  -3    7.76    0.66
   1  -7   3    7.94    0.47
  -1   7  -4  352.55    5.98
   1  -7   4  333.02    5.92
   1  -7   5   77.12    1.77
  -1   7  -5   86.60    1.86
   1  -7   6    5.79    0.63
  -1   7  -6    6.35    0.71
  -1   7  -6    6.78    0.69
  -1   7  -7   10.65    0.78
   1  -7   7   12.00    0.80
   1  -6 -13    5.22    0.62
   1  -6 -12   12.88    0.72
   1  -6 -11   23.02    0.84
   1  -6 -10  333.74    5.84
  -1   6  10  341.45    5.75
  -1   6   9    0.45    0.46
   1  -6  -9    0.46    0.48
  -1   6   9    0.98    0.46
   1  -6  -8   72.65    1.59
  -1   6   8   76.16    1.61
  -1   6   8   78.78    1.63
  -1   6   8   77.46    1.52
  -1   6   8   78.96    1.67
  -1   6   7    0.74    0.50
  -1   6   7    1.01    0.45
   1  -6  -7    0.90    0.46
  -1   6   7    1.23    0.46
  -1   6   6   18.24    0.65
   1  -6  -6   17.17    0.66
  -1   6   6   17.96    0.73
  -1   6   5    2.09    0.43
   1  -6  -5    2.17    0.55
  -1   6   5    2.10    0.49
   1  -6  -5    2.22    0.45
  -1   6   4   88.91    1.12
  -1   6   4   90.05    1.08
  -1   6   4   94.46    1.04
   1  -6  -4   89.07    1.08
  -1   6   3    0.75    0.56
   1  -6  -3    0.66    0.48
  -1   6   3    0.83    0.43
   1  -6  -2  230.09    4.11
   1  -6  -2  236.28    4.15
   1  -6  -1   10.81    0.57
  -1   6   1   11.80    0.63
  -1   6   1    8.44    0.54
   1  -6  -1    9.45    0.54
  -1   6   0  473.59    7.69
   1  -6   0  452.72    7.68
   1  -6   0  449.72    7.61
  -1   6   0  462.05    7.61
   1  -6   1   67.94    1.40
   1  -6   1   72.14    1.46
   1  -6   1   68.54    1.47
  -1   6  -1   68.30    1.38
   1  -6   2   15.74    0.69
   1  -6   2   15.18    0.58
  -1   6  -2   15.92    0.59
   1  -6   2   15.04    0.63
   1  -6   3   59.70    1.19
  -1   6  -3   60.01    1.20
   1  -6   3   61.92    1.35
   1  -6   4   36.85    1.01
   1  -6   4   38.55    0.85
  -1   6  -4   39.06    1.09
  -1   6  -5    1.61    0.56
   1  -6   5    1.03    0.51
  -1   6  -6  130.07    2.52
  -1   6  -6  128.49    2.54
  -1   6  -7    4.44    0.65
  -1   6  -7    4.89    0.71
   1  -6   7    4.66    0.58
  -1   6  -8   57.47    1.46
   1  -6   8   56.04    1.43
   1  -5 -13   20.91    0.85
   1  -5 -12    2.37    0.53
   1  -5 -12    2.18    0.68
   1  -5 -11    0.11    0.56
   1  -5 -11    0.39    0.49
   1  -5 -10  177.62    3.25
   1  -5 -10  181.55    3.34
  -1   5   9   16.31    0.65
   1  -5  -9   16.56    0.66
  -1   5   9   17.16    0.67
  -1   5   9   15.70    0.65
  -1   5   9   16.99    0.72
   1  -5  -9   16.38    0.69
   1  -5  -8   80.76    1.70
  -1   5   8   86.38    1.75
  -1   5   8   83.98    1.67
  -1   5   8   81.86    1.64
  -1   5   8   79.65    1.73
  -1   5   8   88.17    1.74
   1  -5  -7   34.62    0.95
  -1   5   7   35.93    0.98
  -1   5   7   37.58    0.96
  -1   5   7   36.52    0.93
  -1   5   7   37.21    1.03
  -1   5   7   36.02    0.89
  -1   5   6    1.34    0.37
  -1   5   6    1.55    0.43
  -1   5   6   -0.18    0.20
   1  -5  -6    1.98    0.44
  -1   5   6    0.54    0.47
   1  -5  -5    1.68    0.42
  -1   5   5    2.33    0.42
  -1   5   5    1.99    0.45
  -1   5   4   45.01    0.97
  -1   5   4   41.85    0.98
   1  -5  -4   44.21    1.03
   1  -5  -3    0.07    0.42
  -1   5   3    0.18    0.36
  -1   5   3   -0.06    0.44
   1  -5  -2  215.99    3.67
  -1   5   2  218.27    3.66
  -1   5   1    2.56    0.46
   1  -5  -1    2.20    0.38
   1  -5  -1    2.20    0.40
  -1   5   0    4.88    0.42
  -1   5   0    5.79    0.49
   1  -5   0    5.49    0.43
   1  -5   0    5.05    0.43
  -1   5  -1   43.08    0.95
   1  -5   1   44.93    1.04
   1  -5   1   45.22    0.97
  -1   5  -2  434.93    6.57
   1  -5   2  456.48    6.60
   1  -5   2  446.92    6.70
   1  -5   3    0.03    0.40
  -1   5  -3   -0.23    0.61
   1  -5   3    0.31    0.48
   1  -5   3    0.18    0.33
   1  -5   4    0.78    0.30
  -1   5  -4    0.53    0.50
   1  -5   4    0.69    0.39
   1  -5   4    0.78    0.44
   1  -5   5   18.37    0.47
   1  -5   5   16.77    0.64
  -1   5  -5   18.09    0.75
  -1   5  -6    4.04    0.57
   1  -5   6    5.59    0.58
  -1   5  -6    5.37    0.61
  -1   5  -7   41.91    1.22
   1  -5   7   44.92    1.18
  -1   5  -7   45.65    1.22
  -1   5  -8   56.00    1.47
   1  -5   8   53.09    1.36
  -1   5  -8   53.24    1.38
  -1   5  -9    9.77    0.73
   1  -5   9    9.18    0.72
   1  -4 -13   10.71    0.69
   1  -4 -12   13.31    0.69
   1  -4 -12   14.05    0.85
   1  -4 -11   16.43    0.73
   1  -4 -11   17.77    0.87
   1  -4 -11   17.18    0.77
   1  -4 -10  213.90    3.97
  -1   4  10  215.89    3.88
   1  -4 -10  209.03    3.87
   1  -4 -10  214.93    3.82
   1  -4  -9   22.99    0.75
   1  -4  -9   22.65    0.75
  -1   4   9   23.09    0.75
  -1   4   9   21.28    0.77
  -1   4   9   22.89    0.70
  -1   4   8    0.78    0.41
  -1   4   8    0.40    0.51
  -1   4   8    0.51    0.43
   1  -4  -8    0.41    0.43
   1  -4  -8    0.10    0.51
  -1   4   8    0.48    0.48
   1  -4  -7    8.60    0.54
  -1   4   7    8.24    0.52
   1  -4  -7    8.93    0.50
  -1   4   7    8.83    0.49
  -1   4   7    9.05    0.54
  -1   4   7    9.97    0.59
  -1   4   6  664.53   10.99
   1  -4  -6  684.17   10.97
  -1   4   6  662.00   10.97
   1  -4  -6  672.12   11.03
   1  -4  -5    0.21    0.33
  -1   4   5    0.16    0.37
  -1   4   5    0.50    0.34
  -1   4   4  895.21   14.35
  -1   4   4  869.10   14.38
  -1   4   3    2.78    0.37
   1  -4  -3    2.83    0.36
  -1   4   3    3.25    0.37
   1  -4  -2 1194.07   19.49
   1  -4  -2 1199.82   19.48
  -1   4   2 1212.71   19.48
   1  -4  -1    1.29    0.32
   1  -4  -1    1.21    0.31
  -1   4   1    1.36    0.38
   1  -4   0  105.56    1.83
  -1   4   0  104.39    1.83
  -1   4  -1    1.57    0.33
   1  -4   1    1.60    0.35
   1  -4   1    1.71    0.29
  -1   4  -2  389.57    6.41
   1  -4   2  405.43    6.53
   1  -4   2  385.40    6.41
   1  -4   3   39.30    0.85
   1  -4   3   38.47    0.98
   1  -4   4  191.21    3.37
  -1   4  -4  187.14    3.40
   1  -4   4  193.14    3.19
   1  -4   5    0.49    0.22
   1  -4   5    0.61    0.39
   1  -4   5    0.51    0.46
  -1   4  -5    0.76    0.52
  -1   4  -6  131.18    2.31
   1  -4   6  124.18    2.21
   1  -4   6  127.43    2.20
  -1   4  -7    1.32    0.58
  -1   4  -7    0.62    0.52
   1  -4   7    0.98    0.45
   1  -4   7    1.08    0.41
   1  -4   8   51.46    1.26
  -1   4  -8   52.98    1.38
  -1   4  -8   52.28    1.32
   1  -4   9   14.29    0.72
  -1   4  -9   15.08    0.75
  -1   4  -9   15.05    0.90
   1  -4  10   52.97    1.35
  -1   4 -10   53.71    1.40
   1  -3 -13   15.06    0.77
   1  -3 -12  197.68    3.65
   1  -3 -12  181.84    3.46
   1  -3 -11    0.39    0.46
  -1   3  11    0.34    0.43
   1  -3 -11    0.44    0.63
   1  -3 -11    0.52    0.60
  -1   3  11    0.44    0.49
   1  -3 -10  288.91    5.11
  -1   3  10  293.15    5.12
   1  -3 -10  286.16    5.06
  -1   3  10  295.54    5.09
  -1   3  10  294.91    5.05
   1  -3  -9   18.19    0.72
   1  -3  -9   18.72    0.67
  -1   3   9   18.58    0.63
  -1   3   9   18.77    0.73
  -1   3   9   18.24    0.70
  -1   3   9   18.20    0.67
   1  -3  -8  151.68    1.36
  -1   3   8  144.05    1.19
  -1   3   8  139.00    1.31
   1  -3  -8  146.17    1.24
  -1   3   8  146.82    1.30
  -1   3   7    9.95    0.47
  -1   3   7    2.60    0.34
   1  -3  -7   -0.07    0.17
   1  -3  -7   10.18    0.56
   1  -3  -7    9.36    0.50
  -1   3   6 1838.84   29.56
   1  -3  -6 1816.48   29.59
   1  -3  -6 1827.96   29.55
  -1   3   6 1838.32   29.56
  -1   3   5   23.24    0.62
  -1   3   5   21.51    0.59
   1  -3  -5   23.21    0.62
   1  -3  -5   21.52    0.62
  -1   3   4  112.58    2.00
   1  -3  -4  115.64    2.01
  -1   3   3   14.59    0.45
   1  -3  -2  790.97   12.85
   1  -3  -1    0.24    0.27
  -1   3   1    0.15    0.31
   1  -3  -1    0.13    0.28
   1  -3   0   44.72    0.89
   1  -3   0   45.98    0.95
  -1   3   0   48.13    0.95
  -1   3  -1    0.70    0.30
   1  -3   1    0.67    0.24
   1  -3   1    0.56    0.27
  -1   3  -1    0.48    0.24
   1  -3   2   62.31    1.22
  -1   3  -2   62.61    1.13
   1  -3   2   66.70    1.14
  -1   3  -3    3.63    0.24
   1  -3   3    3.91    0.23
   1  -3   3    3.38    0.36
   1  -3   4  497.66    8.36
   1  -3   4  510.84    8.21
   1  -3   5   35.45    0.63
  -1   3  -5   39.41    0.93
  -1   3  -6  230.37    3.27
  -1   3  -6  255.02    3.45
   1  -3   6  141.77    3.18
   1  -3   6  179.89    3.00
  -1   3  -7   26.10    0.88
  -1   3  -7   26.12    0.74
   1  -3   7   26.49    0.74
  -1   3  -7   24.51    0.85
  -1   3  -8   63.88    1.49
  -1   3  -8   59.12    1.42
   1  -3   8   59.69    1.31
  -1   3  -8   60.11    1.32
  -1   3  -9    0.66    0.41
  -1   3  -9    0.26    0.60
  -1   3  -9    0.65    0.53
  -1   3 -10    0.17    0.42
  -1   3 -10    0.55    0.66
  -1   3 -10    0.34    0.58
  -1   3 -11    9.97    0.72
  -1   3 -11    9.15    0.61
   1  -2 -13    5.29    0.60
   1  -2 -12   25.22    0.89
   1  -2 -12   26.65    1.05
   1  -2 -11   53.14    1.29
   1  -2 -11   52.91    1.42
  -1   2  11   53.73    1.22
  -1   2  10   51.07    1.18
  -1   2  10   52.15    1.16
   1  -2 -10   53.10    1.24
   1  -2 -10   55.05    1.28
   1  -2 -10   55.19    1.35
   1  -2  -9   45.18    1.17
  -1   2   9   41.87    1.03
  -1   2   9   43.28    0.97
   1  -2  -9   41.17    1.03
  -1   2   9   42.04    1.09
   1  -2  -9   41.40    1.07
   1  -2  -8   23.50    0.65
  -1   2   8   24.76    0.58
  -1   2   8   22.59    0.69
   1  -2  -8   23.84    0.70
  -1   2   8   23.72    0.63
   1  -2  -7    4.13    0.43
  -1   2   7    4.13    0.38
   1  -2  -7    4.28    0.39
   1  -2  -7    4.51    0.51
  -1   2   7    3.58    0.45
  -1   2   6   58.23    1.12
   1  -2  -6   58.35    1.18
   1  -2  -6   58.31    1.18
  -1   2   6   55.38    1.20
  -1   2   5  183.60    3.04
  -1   2   5  181.28    3.07
   1  -2  -5  180.17    3.07
   1  -2  -5  179.91    3.09
  -1   2   4 1309.51   21.20
   1  -2  -4 1328.68   21.20
  -1   2   4 1301.42   21.17
   1  -2  -3   13.41    0.44
  -1   2   3   13.94    0.44
  -1   2   2   86.64    1.53
  -1   2   1    1.42    0.27
   1  -2  -1    0.97    0.26
  -1   2   0  146.88    2.46
  -1   2   0  144.95    2.43
   1  -2   0  143.83    2.46
   1  -2   0  146.72    2.43
   1  -2   1    5.18    0.23
   1  -2   1    5.15    0.27
  -1   2  -1    5.01    0.30
  -1   2  -1    5.48    0.26
   1  -2   2  440.23    6.98
   1  -2   2  425.50    6.91
  -1   2  -2  423.80    6.91
   1  -2   2  429.50    6.99
   1  -2   3  138.71    2.32
   1  -2   3  152.46    2.43
  -1   2  -4  172.52    2.94
  -1   2  -5   11.41    0.45
  -1   2  -6   46.02    0.86
  -1   2  -6    4.91    0.54
  -1   2  -7    9.36    0.45
  -1   2  -7    1.73    0.39
  -1   2  -8   46.09    1.23
  -1   2  -8   46.78    1.06
   1  -2   8   46.81    1.06
  -1   2  -8   45.15    1.16
  -1   2  -9   26.32    0.92
  -1   2  -9   29.16    0.84
   1  -2   9   26.65    0.78
  -1   2  -9   28.64    0.97
  -1   2 -10   10.21    0.59
  -1   2 -10    8.40    0.75
  -1   2 -10    9.35    0.67
  -1   2 -11   36.41    1.01
  -1   2 -11   35.47    1.20
  -1   2 -11   36.36    1.10
  -1   2 -12   23.97    0.99
   1  -1 -13   56.71    1.42
   1  -1 -12   11.05    0.66
   1  -1 -12   11.61    0.85
   1  -1 -11   28.32    0.92
   1  -1 -11   29.31    0.92
   1  -1 -10  193.62    3.52
   1  -1 -10  204.88    3.63
  -1   1  10  195.21    3.43
   1  -1 -10  195.70    3.53
   1  -1 -10  191.49    3.47
  -1   1  10  194.53    3.43
  -1   1   9   48.15    0.82
   1  -1  -9   47.52    1.02
   1  -1  -9   46.04    0.92
  -1   1   9   46.38    0.96
   1  -1  -9   43.91    0.96
  -1   1   9   46.08    0.90
   1  -1  -8  229.98    4.09
  -1   1   8  241.19    4.11
   1  -1  -8  239.60    4.16
   1  -1  -8  230.08    4.09
  -1   1   8  235.51    4.12
  -1   1   8  239.66    4.03
  -1   1   7  137.00    1.36
   1  -1  -7  130.88    1.32
   1  -1  -7  131.94    1.31
  -1   1   7  135.82    1.18
  -1   1   6   95.21    1.78
   1  -1  -6   94.12    1.77
  -1   1   6   95.33    1.71
   1  -1  -6   96.78    1.79
   1  -1  -5   66.64    1.21
  -1   1   5   66.42    1.20
   1  -1  -5   65.28    1.26
   1  -1  -5   61.90    1.27
  -1   1   5   61.83    1.26
  -1   1   4 4229.47   67.71
   1  -1  -4 4194.43   67.70
  -1   1   4 4279.67   67.66
   1  -1  -4 4109.45   67.73
   1  -1  -3    3.74    0.31
  -1   1   3    3.97    0.24
   1  -1  -3    3.60    0.33
  -1   1   3    3.41    0.34
  -1   1   3    3.62    0.32
   1  -1  -2 2447.95   39.26
  -1   1   2 2419.87   39.27
  -1   1   2 2460.19   39.27
   1  -1   2 2533.40   40.70
  -1   1  -3    3.50    0.23
   1  -1   3    3.65    0.24
   1  -1   4  893.28   14.43
  -1   1  -4  889.53   14.43
  -1   1  -5   16.21    0.44
   1  -1   5   15.75    0.42
  -1   1  -6  162.15    2.50
   1  -1   6  136.78    2.32
  -1   1  -7   44.32    0.81
  -1   1  -7   47.69    0.72
   1  -1   8   34.10    0.83
  -1   1  -8   36.55    0.85
  -1   1  -8   -0.82    0.46
   1  -1   8   32.12    0.42
  -1   1  -8   37.29    0.75
   1  -1   8    0.54    0.39
   1  -1   8   30.73    0.42
   1  -1   9    6.76    0.45
  -1   1  -9    7.70    0.49
  -1   1  -9    6.33    0.56
  -1   1  -9    6.94    0.65
   1  -1  10   10.68    0.55
  -1   1 -10    9.96    0.65
  -1   1 -10   10.46    0.71
  -1   1 -10   11.10    0.58
  -1   1 -11    1.35    0.45
  -1   1 -11    1.31    0.61
  -1   1 -11    1.03    0.64
  -1   1 -12    0.36    0.46
  -1   1 -12    0.45    0.61
   1   0 -12   91.48    1.97
   1   0 -12   93.96    2.10
   1   0 -11   18.76    0.73
   1   0 -11   17.97    0.75
   1   0 -10   18.09    0.70
   1   0 -10   16.63    0.72
   1   0  -9   55.91    1.26
  -1   0   9   55.86    1.15
   1   0  -9   55.58    1.16
   1   0  -9   54.62    1.24
  -1   0   9   53.92    1.16
   1   0  -8 1306.31   21.22
  -1   0   8 1308.22   21.18
  -1   0   8 1292.88   21.18
   1   0  -8 1308.97   21.18
   1   0  -8 1287.55   21.17
   1   0  -7   69.85    1.50
   1   0  -7   72.58    1.47
  -1   0   7   73.91    1.47
  -1   0   7   70.39    1.46
   1   0  -7   75.14    1.52
   1   0  -6   14.03    0.54
   1   0  -6   12.65    0.60
  -1   0   6   13.57    0.44
  -1   0   6   13.30    0.56
   1   0  -5   21.31    0.59
  -1   0   5   20.72    0.58
   1   0  -5   18.99    0.64
  -1   0   5   20.79    0.52
   1   0  -4   22.29    0.60
  -1   0   4   21.22    0.49
   1   0  -4   24.32    0.53
   1   0  -4   21.23    0.57
  -1   0   4   22.54    0.58
  -1   0   3  156.89    2.59
  -1   0   3  155.20    2.67
   1   0  -3  159.92    2.60
   1   0  -3  157.11    2.65
  -1   0   3  154.40    2.65
   1   0  -2 6900.78  108.02
   1   0  -2 6429.91  108.06
  -1   0   2 6889.01  108.02
  -1   0   2 6418.71  108.06
   1   0   3    3.58    0.19
  -1   0  -3    3.71    0.20
   1   0   3    3.39    0.28
  -1   0  -3    2.82    0.30
  -1   0  -4  415.85    6.77
   1   0   4  402.70    6.84
   1   0   4  409.04    6.77
   1   0   4  427.73    6.84
   1   0   4  420.80    6.73
   1   0   5   63.46    1.15
  -1   0  -5   60.61    1.14
   1   0   5   62.38    1.08
   1   0   5   61.90    1.21
   1   0   6 3697.92   59.91
   1   0   6 3745.37   59.77
  -1   0  -6 3697.13   59.86
   1   0   7   15.21    0.41
  -1   0  -7   13.24    0.47
   1   0   7   14.07    0.57
   1   0   8    9.80    0.36
  -1   0  -8    8.69    0.58
  -1   0  -8    8.88    0.44
   1   0   9   10.98    0.47
   1   0   9   10.37    0.35
  -1   0  -9    9.79    0.60
  -1   0  -9   10.26    0.66
  -1   0  -9    9.97    0.48
  -1   0 -10   13.82    0.75
  -1   0 -10   12.78    0.75
   1   0  10   12.34    0.54
  -1   0 -10   13.01    0.56
  -1   0 -11    2.21    0.43
  -1   0 -11    2.48    0.58
  -1   0 -11    2.09    0.66
  -1   0 -12   41.71    1.10
  -1   0 -12   41.66    1.32
  -1   0 -12   44.83    1.28
  -1   0 -13    0.29    0.63
   1   1 -12   34.42    1.07
   1   1 -11   31.44    1.13
   1   1 -11   29.10    0.95
   1   1 -10  435.81    7.33
   1   1 -10  425.36    7.41
   1   1 -10  448.50    7.51
   1   1  -9    5.51    0.63
   1   1  -9    4.70    0.49
   1   1  -9    6.24    0.52
   1   1  -8  269.49    3.64
   1   1  -8  267.01    3.67
   1   1  -8  281.98    3.73
  -1  -1   8  277.36    3.66
  -1  -1   8  264.58    3.64
  -1  -1   7   48.49    1.14
   1   1  -7   48.85    1.13
  -1  -1   7   52.28    1.15
   1   1  -7   49.85    1.18
   1   1  -6  593.63    9.71
  -1  -1   6  583.82    9.69
   1   1  -5   35.69    0.84
   1   1  -5   36.49    0.77
  -1  -1   5   36.04    0.82
  -1  -1   4  631.57   10.36
   1   1  -4  639.80   10.31
   1   1  -4  633.28   10.38
  -1  -1   3    3.73    0.28
   1   1  -3    3.83    0.30
   1   1  -3    3.49    0.22
   1   1  -2 8729.48  139.72
  -1  -1   2 8688.40  139.72
   1   1   3    1.19    0.16
   1   1   3    0.98    0.26
  -1  -1  -3    1.54    0.17
  -1  -1  -3    1.34    0.30
   1   1   3    0.96    0.21
  -1  -1  -3    1.42    0.26
  -1  -1  -4 4423.63   71.10
  -1  -1  -4 4405.84   71.10
   1   1   4 4453.12   71.11
   1   1   4 4426.18   71.10
   1   1   4 4446.47   71.17
   1   1   5   82.32    1.47
   1   1   5   82.68    1.45
  -1  -1  -5   81.60    1.46
   1   1   5   82.85    1.54
  -1  -1  -6  106.71    1.86
   1   1   6  109.49    1.88
   1   1   6  105.65    1.83
   1   1   6  107.59    1.94
   1   1   7   59.86    0.95
  -1  -1  -7   59.82    0.99
   1   1   7   59.88    1.14
   1   1   7   57.80    1.07
   1   1   8  183.61    3.39
   1   1   8  190.40    3.24
   1   1   8  195.93    3.39
  -1  -1  -8  195.82    3.41
  -1  -1  -8  192.56    3.30
   1   1   9    0.55    0.41
  -1  -1  -9    0.52    0.52
  -1  -1  -9    0.64    0.33
  -1  -1  -9    0.25    0.51
   1   1  10   13.09    0.54
   1   1  10   14.22    0.63
  -1  -1 -10   14.25    0.55
  -1  -1 -10   15.80    0.76
  -1  -1 -10   14.52    0.70
   1   1  11   32.44    0.87
  -1  -1 -11   31.04    0.84
  -1  -1 -11   31.41    0.99
  -1  -1 -11   32.30    1.02
  -1  -1 -12   33.78    0.93
  -1  -1 -12   32.37    1.05
  -1  -1 -13    9.56    0.74
   1   2 -11    0.29    0.69
   1   2 -11    0.41    0.56
   1   2 -10  345.74    6.13
   1   2 -10  340.17    6.16
   1   2  -9   27.14    0.88
   1   2  -9   28.22    0.83
   1   2  -9   27.82    0.97
  -1  -2   9   27.22    0.72
  -1  -2   8  347.49    5.12
  -1  -2   8  344.66    5.12
   1   2  -8  343.59    5.15
  -1  -2   7    0.67    0.42
  -1  -2   7    0.43    0.43
   1   2  -7    0.65    0.44
  -1  -2   6 1164.84   12.72
   1   2  -6 1131.77   12.74
  -1  -2   6 1144.71   12.69
   1   2  -5   12.05    0.52
  -1  -2   5   12.06    0.50
   1   2  -4  154.68    2.73
   1   2  -4  153.51    2.67
  -1  -2   4  160.61    2.71
   1   2  -3  131.13    2.24
  -1  -2   3  125.74    2.22
  -1  -2   2 2959.16   47.78
   1   2  -2 2985.20   47.78
   1   2  -1   38.49    0.73
  -1  -2   1   39.62    0.78
  -1  -2   0 9999.00  160.38
   1   2   0 9995.71  160.38
  -1  -2  -1    5.57    0.27
   1   2   1    5.94    0.29
   1   2   1    6.09    0.23
  -1  -2  -2 2886.07   46.43
  -1  -2  -2 2904.48   46.43
   1   2   2 2856.20   46.43
   1   2   2 2920.21   46.46
   1   2   2 2911.15   46.44
   1   2   2 2875.06   46.46
  -1  -2  -3    2.00    0.21
   1   2   3    2.15    0.27
  -1  -2  -3    1.58    0.30
   1   2   3    1.75    0.21
  -1  -2  -3    2.08    0.30
   1   2   3    1.54    0.26
   1   2   4  155.53    2.59
  -1  -2  -4  153.59    2.53
  -1  -2  -4  155.43    2.58
  -1  -2  -4  153.58    2.61
  -1  -2  -4  150.67    2.64
   1   2   4  161.16    2.62
   1   2   4  150.90    2.63
  -1  -2  -5   41.43    0.86
   1   2   5   44.90    0.85
  -1  -2  -5   44.57    0.84
  -1  -2  -5   43.02    0.81
   1   2   5   42.81    0.90
   1   2   5   44.73    0.88
   1   2   5   41.78    0.91
  -1  -2  -6  504.02    8.17
   1   2   6  494.38    8.25
   1   2   6  513.56    8.19
   1   2   6  494.33    8.17
   1   2   6  494.12    8.26
  -1  -2  -6  496.96    8.14
   1   2   7    1.16    0.39
  -1  -2  -7    0.78    0.28
   1   2   7    1.05    0.38
  -1  -2  -7    1.22    0.37
   1   2   8  410.42    4.38
  -1  -2  -8  434.02    4.43
   1   2   8  430.27    4.47
  -1  -2  -8  417.96    4.23
  -1  -2  -8  415.30    4.26
   1   2   9   73.88    1.05
   1   2   9   77.51    1.05
  -1  -2  -9   72.31    1.08
  -1  -2  -9   77.15    0.96
  -1  -2  -9   77.75    0.92
   1   2  10  201.24    3.59
  -1  -2 -10  199.79    3.63
  -1  -2 -10  209.31    3.54
   1   2  10  205.68    3.53
   1   2  11   45.15    1.07
  -1  -2 -11   46.54    1.09
  -1  -2 -11   46.79    1.22
  -1  -2 -11   44.67    1.12
  -1  -2 -12   97.02    2.18
  -1  -2 -12  110.64    2.06
  -1  -2 -13    1.52    0.66
  -1  -2 -13    1.43    0.45
   1   3 -11    1.35    0.57
   1   3 -10    8.56    0.64
   1   3 -10   10.09    0.77
   1   3  -9    0.70    0.48
   1   3  -9    0.53    0.51
   1   3  -9    0.93    0.58
   1   3  -8   54.98    1.23
  -1  -3   8   53.34    1.14
   1   3  -8   57.35    1.33
   1   3  -8   51.98    1.33
  -1  -3   7   34.80    0.87
   1   3  -7   35.33    0.88
   1   3  -7   35.82    0.92
  -1  -3   7   35.51    0.73
   1   3  -6  298.45    5.00
   1   3  -6  287.00    4.98
  -1  -3   6  288.63    4.86
  -1  -3   6  284.70    4.97
   1   3  -5  101.02    1.12
  -1  -3   5  104.47    0.96
  -1  -3   5  103.61    1.14
   1   3  -4  609.10    2.31
  -1  -3   4  617.42    1.94
   1   3  -3   19.92    0.61
  -1  -3   3   22.61    0.60
  -1  -3   2   87.35    1.64
   1   3  -2   96.12    1.65
   1   3  -1   15.34    0.47
  -1  -3   1   15.69    0.47
   1   3   0    4.27    0.34
  -1  -3   0    4.15    0.34
   1   3   1  134.93    2.34
  -1  -3  -1  135.34    2.36
  -1  -3  -1  139.86    2.35
  -1  -3  -2 2179.40   34.98
   1   3   2 2165.03   34.95
   1   3   2 2179.01   34.98
  -1  -3  -3   22.95    0.55
   1   3   3   22.18    0.53
   1   3   3   22.19    0.53
  -1  -3  -3   21.69    0.52
  -1  -3  -4 1152.64   19.08
  -1  -3  -4 1174.60   19.06
   1   3   4 1174.32   19.06
   1   3   4 1181.70   19.08
  -1  -3  -4 1165.22   19.10
   1   3   4 1179.29   18.98
   1   3   5    4.94    0.37
  -1  -3  -5    5.52    0.31
  -1  -3  -5    5.55    0.43
   1   3   5    5.23    0.31
  -1  -3  -5    5.33    0.39
  -1  -3  -5    5.42    0.25
   1   3   6   23.83    0.68
  -1  -3  -6   22.76    0.63
  -1  -3  -6   21.89    0.51
  -1  -3  -6   23.13    0.57
  -1  -3  -6   23.00    0.70
   1   3   6   21.59    0.63
  -1  -3  -7   73.99    1.34
   1   3   7   72.07    1.46
   1   3   7   69.74    1.46
  -1  -3  -7   73.33    1.39
  -1  -3  -8   10.80    0.64
  -1  -3  -8    9.66    0.67
  -1  -3  -8   10.11    0.46
  -1  -3  -8    9.13    0.46
   1   3   8    9.74    0.56
   1   3   8    9.48    0.56
   1   3   9   59.60    0.99
  -1  -3  -9   58.97    0.77
  -1  -3  -9   60.16    1.10
   1   3   9   60.78    0.92
  -1  -3  -9   61.47    0.82
  -1  -3  -9   54.94    0.98
   1   3  10 1240.87    3.60
   1   3  10 1259.44    3.93
  -1  -3 -10 1238.21    4.17
  -1  -3 -10 1241.04    3.50
  -1  -3 -11    3.52    0.74
   1   3  11    3.88    0.45
  -1  -3 -11    2.86    0.61
  -1  -3 -11    4.21    0.44
  -1  -3 -11    3.34    0.53
  -1  -3 -12   99.05    1.92
  -1  -3 -12   91.70    2.12
  -1  -3 -13   25.84    0.83
   1   4 -10  361.16    6.35
   1   4 -10  366.01    6.37
   1   4  -9   16.44    0.76
   1   4  -9   17.32    0.85
   1   4  -8   18.21    0.71
   1   4  -8   16.74    0.75
   1   4  -8   17.85    0.82
   1   4  -7   30.39    0.95
  -1  -4   7   32.18    0.80
   1   4  -7   32.51    0.90
   1   4  -7   32.20    0.99
  -1  -4   6  122.10    2.43
  -1  -4   6  131.02    2.30
   1   4  -6  130.63    2.46
   1   4  -6  124.87    2.36
   1   4  -6  133.23    2.45
  -1  -4   5    0.74    0.39
   1   4  -5    0.14    0.43
  -1  -4   5    0.07    0.44
   1   4  -5    0.43    0.53
  -1  -4   4    0.10    0.38
   1   4  -4   -0.05    0.42
   1   4  -3   21.70    0.61
  -1  -4   3   21.38    0.54
  -1  -4   2   53.21    1.08
  -1  -4   1   55.63    1.25
   1   4  -1   98.54    1.58
  -1  -4   0    0.52    0.35
   1   4   0    0.92    0.35
  -1  -4  -1    7.61    0.38
  -1  -4  -1    6.91    0.40
  -1  -4  -2 7283.54  116.24
   1   4   2 7201.22  116.20
  -1  -4  -2 7246.44  116.27
  -1  -4  -3   10.65    0.41
   1   4   3   10.64    0.39
  -1  -4  -4 2176.08   34.91
  -1  -4  -4 2178.63   34.96
  -1  -4  -4 2172.19   34.91
   1   4   4 2138.03   34.91
   1   4   4 2168.63   34.82
  -1  -4  -5    2.76    0.30
  -1  -4  -5    2.53    0.42
   1   4   5    2.94    0.23
   1   4   5    2.96    0.36
  -1  -4  -5    2.86    0.43
  -1  -4  -6  486.97    8.01
   1   4   6  508.18    8.04
   1   4   6  476.59    8.00
  -1  -4  -6  488.07    7.97
  -1  -4  -6  478.76    8.00
   1   4   6  477.96    7.86
  -1  -4  -7   12.29    0.48
  -1  -4  -7   12.77    0.69
   1   4   7   13.16    0.58
   1   4   7   11.88    0.56
  -1  -4  -7   14.33    0.44
  -1  -4  -7   12.16    0.59
  -1  -4  -8  601.15   10.00
  -1  -4  -8  611.42    9.91
   1   4   8  603.57   10.06
   1   4   8  596.17   10.07
  -1  -4  -9   12.67    0.74
  -1  -4  -9   12.32    0.48
   1   4   9   11.47    0.62
   1   4   9   11.80    0.58
  -1  -4  -9   11.96    0.49
   1   4  10    0.57    0.44
  -1  -4 -10    0.43    0.36
  -1  -4 -10    0.55    0.64
  -1  -4 -10    0.23    0.41
   1   4  10    0.34    0.44
   1   4  10    0.52    0.38
  -1  -4 -11   19.31    0.67
  -1  -4 -11   18.17    0.92
   1   4  11   19.32    0.71
   1   4  11   18.75    0.67
  -1  -4 -12   79.72    1.65
  -1  -4 -12   81.52    1.90
  -1  -4 -13    6.99    0.54
  -1  -4 -13    5.91    0.85
   1   5  -9    1.17    0.67
   1   5  -8  135.55    2.59
   1   5  -8  131.09    2.63
   1   5  -8  138.15    2.68
   1   5  -7    3.71    0.53
   1   5  -7    3.82    0.52
   1   5  -7    4.19    0.62
  -1  -5   6   36.84    0.88
   1   5  -6   34.83    1.01
   1   5  -6   34.85    0.98
   1   5  -6   38.31    1.06
   1   5  -5    4.15    0.50
  -1  -5   5    4.02    0.43
  -1  -5   4  131.18    2.45
  -1  -5   4  128.19    2.34
   1   5  -4  134.01    2.42
  -1  -5   4  126.29    2.47
  -1  -5   3    7.13    0.56
  -1  -5   3   -0.39    0.25
  -1  -5   3    6.92    0.50
   1   5  -3    0.36    0.23
  -1  -5   2  633.55    2.25
  -1  -5   2  631.57    2.55
   1   5  -1    1.55    0.59
  -1  -5   1    0.83    0.38
   1   5   0    9.05    0.48
  -1  -5   0    8.66    0.51
   1   5   1    0.58    0.41
  -1  -5  -1    0.25    0.36
  -1  -5  -1    0.36    0.40
  -1  -5  -2  321.27    5.55
  -1  -5  -2  346.00    5.60
  -1  -5  -3    4.22    0.40
   1   5   3    4.43    0.35
  -1  -5  -3    3.86    0.46
  -1  -5  -4  139.13    2.43
   1   5   4  133.65    2.39
   1   5   5    1.75    0.38
  -1  -5  -5    1.53    0.46
  -1  -5  -5    1.59    0.35
   1   5   5    1.62    0.26
  -1  -5  -5    1.59    0.46
  -1  -5  -6 1434.27    6.19
   1   5   6 1408.57    6.24
   1   5   6 1425.25    5.71
  -1  -5  -6 1418.55    6.37
  -1  -5  -7    8.27    0.53
  -1  -5  -7    9.36    0.65
   1   5   7   10.62    0.60
   1   5   7    9.39    0.55
   1   5   7    9.08    0.56
  -1  -5  -7    9.79    0.47
   1   5   7    9.85    0.37
  -1  -5  -8   77.26    1.10
   1   5   8   79.74    1.22
   1   5   8   81.80    1.24
  -1  -5  -8   84.18    1.33
   1   5   8   85.87    1.26
  -1  -5  -8   80.38    1.23
  -1  -5  -9   16.23    0.59
   1   5   9   17.16    0.71
   1   5   9   17.27    0.63
  -1  -5  -9   15.20    0.83
   1   5   9   16.27    0.70
   1   5   9   14.98    0.67
  -1  -5 -10  164.02    3.18
   1   5  10  167.52    3.09
  -1  -5 -10  171.74    3.05
   1   5  10  176.70    3.07
  -1  -5 -10  167.72    2.92
  -1  -5 -11    0.33    0.43
   1   5  11    0.02    0.50
   1   5  11   -0.04    0.41
  -1  -5 -11    0.63    0.75
  -1  -5 -12 1227.06   20.31
  -1  -5 -12 1269.49   20.49
  -1  -5 -13   31.04    1.23
  -1  -5 -13   30.98    0.91
   1   6  -8   60.21    1.53
   1   6  -7    2.05    0.56
   1   6  -7    1.97    0.62
  -1  -6   7    1.51    0.59
   1   6  -6   26.96    0.92
  -1  -6   6   26.43    0.98
  -1  -6   5   13.12    0.74
  -1  -6   5   11.88    0.52
   1   6  -4    3.45    0.51
  -1  -6   4    3.12    0.40
  -1  -6   4    3.85    0.56
  -1  -6   3   29.70    0.93
   1   6  -3   31.11    0.87
  -1  -6   3   28.96    0.88
  -1  -6   2   20.85    0.77
   1   6  -2   -0.45    0.33
  -1  -6   2   -0.08    0.22
  -1  -6   2   20.77    0.70
  -1  -6   1    2.98    0.53
   1   6  -1    4.16    0.71
  -1  -6   0  550.30    9.28
   1   6   0  570.93    9.27
  -1  -6  -1    0.23    0.50
  -1  -6  -1    0.61    0.38
   1   6   1    0.22    0.50
  -1  -6  -2   50.62    1.13
  -1  -6  -2   47.89    1.06
   1   6   3    6.33    0.42
  -1  -6  -3    5.31    0.47
  -1  -6  -3    5.59    0.57
   1   6   3    6.34    0.52
  -1  -6  -4 1196.82    3.35
   1   6   4 1240.73    3.20
  -1  -6  -5    2.18    0.41
   1   6   5    2.96    0.47
   1   6   5    2.60    0.34
   1   6   6   46.54    0.80
  -1  -6  -6   45.73    0.95
  -1  -6  -6   46.26    1.06
   1   6   6   48.01    0.99
   1   6   7    0.59    0.41
   1   6   7    0.94    0.47
  -1  -6  -7    0.83    0.63
  -1  -6  -7    0.32    0.41
   1   6   7    0.33    0.52
  -1  -6  -7    0.30    0.50
   1   6   7    0.70    0.46
   1   6   7    0.58    0.31
   1   6   8    0.08    0.48
   1   6   8   -0.31    0.60
   1   6   8    0.05    0.47
  -1  -6  -8    0.44    0.55
  -1  -6  -8    0.25    0.37
   1   6   8   -0.07    0.31
   1   6   8   -0.09    0.42
  -1  -6  -8   -0.25    0.64
   1   6   9    1.81    0.54
   1   6   9    1.94    0.48
  -1  -6  -9    1.57    0.51
   1   6   9    2.10    0.43
  -1  -6  -9    1.64    0.40
  -1  -6  -9    2.30    0.71
  -1  -6 -10  393.14    6.81
  -1  -6 -10  400.54    6.92
  -1  -6 -11   35.32    1.21
  -1  -6 -11   34.96    0.97
  -1  -6 -12  141.31    2.64
  -1  -6 -12  135.42    2.83
  -1  -6 -13   12.71    0.64
  -1  -6 -13   13.68    1.01
   1   7  -7   17.48    0.87
  -1  -7   6  103.75    2.26
   1   7  -6   95.97    2.12
  -1  -7   5   75.72    1.80
   1   7  -5   78.52    1.73
  -1  -7   4  105.87    2.23
  -1  -7   4   99.17    1.97
   1   7  -4  102.26    2.08
   1   7  -3    0.77    0.50
  -1  -7   3    0.33    0.48
  -1  -7   3    0.01    0.53
   1   7  -2  247.21    4.15
  -1  -7   2  237.99    4.12
  -1  -7   1    5.60    0.59
  -1  -7   1    6.43    0.56
  -1  -7   1    4.75    0.47
   1   7   0  123.46    2.35
  -1  -7   0  123.24    2.36
   1   7   1   29.15    0.91
  -1  -7  -1   30.92    0.93
   1   7   2   56.80    1.33
  -1  -7  -2   56.43    1.31
  -1  -7  -2   54.87    1.28
   1   7   3    8.27    0.51
  -1  -7  -3    8.73    0.66
  -1  -7  -3    8.02    0.55
   1   7   3    9.69    0.65
  -1  -7  -4   87.17    1.65
   1   7   4   87.47    1.61
   1   7   5    0.32    0.47
  -1  -7  -5    0.14    0.44
   1   7   5    0.40    0.44
   1   7   6  287.93    1.74
  -1  -7  -6  287.54    1.79
   1   7   6  297.40    1.84
   1   7   6  301.37    1.41
   1   7   7    2.99    0.35
   1   7   7    2.50    0.52
  -1  -7  -7    2.55    0.58
   1   7   7    2.94    0.49
  -1  -7  -7    2.68    0.42
   1   7   7    2.53    0.47
  -1  -7  -8   22.64    0.84
   1   7   8   25.72    0.78
  -1  -7  -8   21.59    0.72
   1   7   8   23.31    0.60
   1   7   8   23.33    0.79
  -1  -7  -9    6.42    0.50
   1   7   9    6.70    0.53
   1   7   9    6.76    0.38
  -1  -7  -9    6.18    0.74
  -1  -7  -9    6.18    0.62
  -1  -7 -10    5.86    0.80
  -1  -7 -10    5.47    0.51
  -1  -7 -11    8.80    0.90
  -1  -7 -11    8.28    0.57
  -1  -7 -12  215.74    3.96
  -1  -7 -12  227.19    4.16
  -1  -7 -13    2.12    0.51
   1   8  -6    1.39    0.67
   1   8  -5   12.98    0.78
  -1  -8   4   60.04    1.57
   1   8  -4   64.76    1.50
  -1  -8   3   50.09    1.23
   1   8  -3   52.44    1.29
  -1  -8   3   50.24    1.39
  -1  -8   2  215.86    4.08
  -1  -8   2  220.98    4.00
  -1  -8   1   19.29    0.77
   1   8  -1   20.09    0.80
  -1  -8   1   19.22    0.81
   1   8   0  411.15    6.86
  -1  -8   0  398.15    6.86
  -1  -8  -1    3.84    0.56
   1   8   1    3.62    0.61
  -1  -8  -2  105.95    2.08
   1   8   2  103.74    2.05
   1   8   3    0.49    0.58
  -1  -8  -3    0.60    0.58
  -1  -8  -3    0.15    0.50
   1   8   3    0.53    0.43
   1   8   3    0.64    0.50
   1   8   4    0.26    0.49
   1   8   4    0.53    0.60
   1   8   4    0.21    0.41
  -1  -8  -4    0.53    0.56
  -1  -8  -4   -0.07    0.43
  -1  -8  -5    3.84    0.52
  -1  -8  -5    4.02    0.61
   1   8   5    5.00    0.61
   1   8   5    3.93    0.48
   1   8   6  493.77    8.31
  -1  -8  -6  484.08    8.34
   1   8   6  490.69    8.19
  -1  -8  -7    5.89    0.53
   1   8   7    5.67    0.54
   1   8   7    5.51    0.40
  -1  -8  -8   64.95    1.54
  -1  -8  -8   65.10    1.45
   1   8   8   63.87    1.26
  -1  -8  -9    1.41    0.48
  -1  -8  -9    1.47    0.58
  -1  -8 -10   68.65    1.52
  -1  -8 -10   66.97    1.61
  -1  -8 -11    2.15    0.50
  -1  -8 -11    2.22    0.78
  -1  -8 -12   56.32    1.36
  -1  -8 -12   58.63    1.60
  -1  -8 -13    5.23    0.59
   1   9  -4    0.32    0.59
  -1  -9   3   30.31    1.11
   1   9  -3   35.59    1.08
  -1  -9   2  480.22    8.22
   1   9  -2  502.86    8.28
  -1  -9   2  477.24    8.36
  -1  -9   1    3.72    0.60
  -1  -9   1    2.81    0.62
  -1  -9   0   18.76    0.83
  -1  -9  -1    1.89    0.61
  -1  -9  -2   23.85    0.94
  -1  -9  -2   23.69    0.89
  -1  -9  -3    1.14    0.52
  -1  -9  -3    1.44    0.61
   1   9   3    1.24    0.48
  -1  -9  -4  190.04    3.55
   1   9   4  196.38    3.49
  -1  -9  -4  202.46    3.65
  -1  -9  -5    0.36    0.65
  -1  -9  -5    0.23    0.52
   1   9   5    0.65    0.47
  -1  -9  -6  376.04    6.62
  -1  -9  -6  382.24    6.56
   1   9   6  384.64    6.41
  -1  -9  -7    0.32    0.49
   1   9   7    0.54    0.38
  -1  -9  -8   -0.11    0.61
  -1  -9  -8   -0.03    0.48
  -1  -9  -9    4.02    0.53
  -1  -9  -9    3.63    0.67
  -1  -9 -10   48.52    1.26
  -1  -9 -10   49.86    1.38
  -1  -9 -11    0.20    0.50
  -1  -9 -12   22.92    0.87
  -1 -10   1   45.35    1.27
   1  10  -1   48.93    1.30
  -1 -10   0   69.53    1.64
  -1 -10  -1    0.80    0.62
  -1 -10  -2   93.20    2.06
  -1 -10  -2   96.05    2.05
  -1 -10  -3    3.31    0.60
  -1 -10  -3    3.27    0.66
  -1 -10  -4   21.30    0.83
  -1 -10  -4   22.08    0.94
  -1 -10  -5    0.19    0.66
  -1 -10  -5    0.76    0.55
  -1 -10  -6   71.63    1.65
  -1 -10  -6   71.28    1.73
  -1 -10  -7    3.36    0.58
  -1 -10  -7    3.10    0.65
  -1 -10  -8  319.74    5.61
  -1 -10  -9    5.56    0.76
  -1 -10  -9    5.58    0.62
  -1 -10 -10  288.80    5.14
  -1 -10 -11   10.99    0.71
  -1 -11  -1   24.64    1.00
  -1 -11  -2    1.62    0.69
  -1 -11  -3   15.36    0.92
  -1 -11  -4    1.43    0.71
  -1 -11  -5    0.26    0.64
  -1 -11  -5    0.16    0.58
  -1 -11  -6    0.48    0.57
  -1 -11  -7   -0.16    0.56
  -2  11   6  176.17    3.37
  -2  11   5    3.33    0.68
  -2  11   4    0.74    0.67
  -2  10   8  249.53    4.48
  -2  10   7    0.70    0.58
  -2  10   6    7.93    0.70
   2 -10  -5    0.47    0.60
  -2  10   5   -0.19    0.60
   2 -10  -4    0.53    0.59
   2 -10  -3    6.57    0.69
   2 -10  -2  225.53    4.18
   2 -10  -1   72.82    1.75
   2  -9  -9    8.86    0.72
  -2   9   9    9.39    0.65
   2  -9  -8   11.71    0.74
  -2   9   8   11.89    0.68
  -2   9   7    1.18    0.54
  -2   9   6   98.79    2.04
   2  -9  -5    5.08    0.63
  -2   9   5    5.08    0.62
   2  -9  -4   20.02    0.86
   2  -9  -3    3.37    0.60
   2  -9  -2  351.78    6.14
   2  -9  -1    2.84    0.61
   2  -9   0  114.45    2.33
   2  -9   1   28.19    0.98
   2  -9   2   46.33    1.31
   2  -9   3    9.00    0.73
  -2   8  10    0.89    0.54
   2  -8 -10    0.75    0.58
  -2   8   9    3.73    0.58
   2  -8  -9    3.52    0.59
  -2   8   8   21.66    0.81
   2  -8  -8   22.49    0.87
  -2   8   7    2.05    0.57
  -2   8   6   24.91    0.86
   2  -8  -5    3.62    0.57
  -2   8   5    4.18    0.56
   2  -8  -4   80.77    1.80
  -2   8   4   87.11    1.82
  -2   8   3    6.16    0.68
   2  -8  -3    6.06    0.61
   2  -8  -2  270.44    4.61
  -2   8   2  250.49    4.49
   2  -8  -1    3.82    0.56
  -2   8   1    4.02    0.64
   2  -8   0  385.94    6.65
  -2   8   0  387.35    6.53
   2  -8   1   41.24    1.14
   2  -8   2  298.53    5.27
   2  -8   3    2.37    0.56
  -2   8  -4  171.14    3.23
   2  -8   4  156.03    3.09
   2  -8   5    1.60    0.58
   2  -7 -11    0.15    0.56
  -2   7  11    0.17    0.55
  -2   7  10  207.08    3.70
   2  -7 -10  202.75    3.78
   2  -7  -9    1.84    0.53
  -2   7   9    1.87    0.54
   2  -7  -8    0.11    0.51
  -2   7   8    0.23    0.48
  -2   7   7   14.41    0.67
  -2   7   6    1.79    0.50
  -2   7   5   16.75    0.73
  -2   7   5   19.21    0.74
  -2   7   5   18.22    0.82
  -2   7   4 2636.50   42.30
  -2   7   4 2585.83   42.30
  -2   7   4 2637.58   42.31
  -2   7   4 2654.74   42.32
   2  -7  -4 2565.80   42.30
  -2   7   3   40.87    1.15
   2  -7  -3   42.17    1.08
  -2   7   3   40.12    1.08
   2  -7  -2   13.23    0.64
  -2   7   2   14.91    0.76
  -2   7   2   13.55    0.70
  -2   7   1    0.66    0.61
   2  -7  -1    0.56    0.47
  -2   7   1   -0.03    0.62
   2  -7   0  201.37    3.72
  -2   7   0  206.39    3.72
  -2   7  -1    5.11    0.53
   2  -7   1    5.72    0.55
   2  -7   1    5.79    0.50
   2  -7   2   10.60    0.61
  -2   7  -2   11.06    0.57
   2  -7   3    3.16    0.53
  -2   7  -4  174.17    3.22
   2  -7   4  158.21    3.07
   2  -7   5   38.65    1.12
  -2   7  -5   42.49    1.27
   2  -7   6   56.20    1.42
  -2   7  -6   53.60    1.48
   2  -7   7    7.69    0.69
   2  -6 -12  322.65    5.72
   2  -6 -11    5.25    0.59
   2  -6 -11    5.48    0.73
   2  -6 -10    8.13    0.73
  -2   6  10    7.76    0.62
   2  -6 -10    7.42    0.61
  -2   6   9    6.37    0.52
  -2   6   9    6.24    0.60
   2  -6  -9    6.74    0.58
   2  -6  -8    9.61    0.63
  -2   6   8   11.03    0.60
  -2   6   8    9.97    0.57
  -2   6   7    1.92    0.53
  -2   6   7    1.03    0.44
   2  -6  -7    0.65    0.48
  -2   6   7    0.75    0.48
  -2   6   6  204.02    1.54
  -2   6   6   -0.35    0.28
  -2   6   5   10.36    0.71
  -2   6   5    9.21    0.62
  -2   6   5    9.51    0.60
   2  -6  -4  208.27    3.71
  -2   6   4  216.03    3.76
  -2   6   4  206.88    3.71
  -2   6   4  210.23    3.70
   2  -6  -3    6.55    0.53
  -2   6   3    6.14    0.54
  -2   6   3    6.54    0.56
  -2   6   3    6.84    0.67
  -2   6   2    5.36    0.56
   2  -6  -2    5.33    0.50
  -2   6   2    5.97    0.64
   2  -6  -1    0.29    0.43
  -2   6   1    0.63    0.54
  -2   6   1    0.40    0.51
  -2   6   0  128.82    2.43
  -2   6   0  138.16    2.41
  -2   6  -1   18.69    0.67
   2  -6   1   17.37    0.69
   2  -6   2  158.89    2.82
  -2   6  -2  154.38    2.70
   2  -6   2  151.17    2.83
   2  -6   3   31.84    0.92
  -2   6  -3   34.98    0.82
   2  -6   3   35.62    0.94
   2  -6   4   71.61    1.57
   2  -6   4   71.07    1.53
  -2   6  -4   75.00    1.66
   2  -6   5   21.02    0.79
  -2   6  -5   22.02    0.89
  -2   6  -6  297.86    5.22
  -2   6  -6  296.08    5.20
   2  -6   6  282.03    5.07
  -2   6  -7   79.12    1.82
  -2   6  -7   79.72    1.82
   2  -6   8    1.85    0.56
   2  -5 -12  223.50    4.26
   2  -5 -12  250.66    4.45
   2  -5 -11    1.08    0.52
   2  -5 -11    1.93    0.71
   2  -5 -10   22.99    0.85
   2  -5 -10   24.78    0.97
   2  -5 -10   24.25    0.88
  -2   5  10   25.10    0.80
  -2   5   9    7.81    0.52
   2  -5  -9    8.52    0.70
  -2   5   9    7.25    0.61
   2  -5  -9    8.38    0.67
   2  -5  -9    7.88    0.59
  -2   5   8    0.92    0.52
  -2   5   8    0.51    0.44
   2  -5  -8    0.20    0.43
  -2   5   8    0.28    0.48
  -2   5   8    0.17    0.40
  -2   5   8    0.57    0.50
   2  -5  -8    2.18    0.51
   2  -5  -7   38.88    0.87
  -2   5   7   41.26    0.86
  -2   5   7   38.35    0.76
  -2   5   6    0.02    0.19
  -2   5   6   -0.03    0.20
  -2   5   5    7.38    0.55
   2  -5  -4  506.07    8.33
  -2   5   4  502.72    8.30
  -2   5   4  491.89    8.31
   2  -5  -3   35.28    0.91
  -2   5   3   36.12    0.92
  -2   5   3   35.46    0.96
  -2   5   3   38.57    0.94
   2  -5  -2 1944.95   31.66
  -2   5   2 1963.33   31.64
  -2   5   2 1962.14   31.63
  -2   5   1   78.85    1.59
   2  -5  -1   84.12    1.61
  -2   5   1   81.06    1.58
  -2   5   0  583.54    9.63
   2  -5   0  577.11    9.68
  -2   5   0  601.50    9.69
  -2   5  -1    5.06    0.47
  -2   5  -1    4.59    0.50
   2  -5   1    5.27    0.45
  -2   5  -2    6.19    0.42
   2  -5   2    5.68    0.47
  -2   5  -3    0.94    0.35
   2  -5   3    1.32    0.39
   2  -5   3    1.10    0.43
   2  -5   4   22.34    0.73
   2  -5   4   23.07    0.71
  -2   5  -4   25.12    0.83
   2  -5   5   73.56    1.55
   2  -5   5   72.77    1.53
   2  -5   6   90.41    1.79
  -2   5  -6   85.13    1.88
  -2   5  -6   88.22    1.87
  -2   5  -7   47.78    1.30
   2  -5   7   45.64    1.17
  -2   5  -7   48.06    1.31
  -2   5  -8  214.77    3.96
   2  -5   8  208.65    3.85
  -2   5  -8  222.41    4.06
  -2   5  -9    4.18    0.69
   2  -4 -12  207.30    3.92
   2  -4 -12  221.83    4.06
   2  -4 -11   21.17    0.82
   2  -4 -11   21.49    0.95
   2  -4 -10    0.62    0.59
  -2   4  10    0.48    0.40
   2  -4 -10    0.46    0.48
   2  -4 -10    0.10    0.60
   2  -4  -9   33.59    1.07
  -2   4   9   32.46    0.98
   2  -4  -9   34.69    0.97
   2  -4  -9   34.75    1.00
  -2   4   9   36.18    0.90
  -2   4   8   16.95    0.70
  -2   4   8   17.99    0.73
  -2   4   8   18.40    0.64
   2  -4  -8   17.87    0.74
  -2   4   8   19.08    0.72
  -2   4   8   17.76    0.74
   2  -4  -8   17.94    0.78
  -2   4   7   -0.44    0.26
  -2   4   7    0.53    0.47
   2  -4  -7   -0.02    0.44
  -2   4   7    0.37    0.39
  -2   4   7   -0.06    0.49
  -2   4   7   -0.13    0.48
   2  -4  -7   -0.46    0.29
   2  -4  -7   -0.15    0.54
  -2   4   6    2.01    0.27
  -2   4   6   44.53    0.77
  -2   4   6   45.83    0.80
  -2   4   6    0.01    0.17
   2  -4  -6   -0.41    0.26
   2  -4  -6   45.43    0.80
  -2   4   5    1.14    0.44
  -2   4   5    1.19    0.43
  -2   4   4  500.88    8.31
   2  -4  -4  506.00    8.33
   2  -4  -3   19.34    0.61
  -2   4   3   18.61    0.61
   2  -4  -2  132.98    2.40
  -2   4   2  136.65    2.40
  -2   4   1    0.77    0.36
  -2   4   1    0.57    0.40
   2  -4  -1    0.57    0.32
   2  -4   0  594.48   10.35
  -2   4   0  627.91   10.33
  -2   4  -1    4.12    0.39
  -2   4  -1    4.23    0.46
   2  -4   1    3.53    0.37
  -2   4  -2   11.25    0.40
   2  -4   2   13.55    0.50
   2  -4   3   31.61    0.82
  -2   4  -3   32.58    0.67
   2  -4   4   34.49    0.60
  -2   4  -4   -0.13    0.25
   2  -4   5    2.09    0.32
   2  -4   5    3.00    0.43
   2  -4   6    7.10    0.49
   2  -4   6    7.18    0.45
  -2   4  -6    6.23    0.61
  -2   4  -7   16.80    0.78
   2  -4   7   18.76    0.74
  -2   4  -7   16.67    0.83
   2  -4   7   16.93    0.64
   2  -4   8  741.02   12.05
  -2   4  -8  743.35   12.21
  -2   4  -9   64.96    1.61
   2  -4   9   69.31    1.53
  -2   4  -9   64.39    1.66
  -2   4 -10   67.42    1.66
   2  -3 -12   30.64    1.12
   2  -3 -12   30.08    1.00
   2  -3 -11    0.79    0.48
   2  -3 -11    1.51    0.65
   2  -3 -10    0.47    0.48
  -2   3  10    0.96    0.38
   2  -3 -10    1.03    0.61
   2  -3 -10    0.48    0.63
   2  -3  -9    9.84    0.69
   2  -3  -9    9.52    0.59
  -2   3   9   10.58    0.49
   2  -3  -9   10.97    0.73
  -2   3   9    9.87    0.61
  -2   3   8    0.55    0.43
  -2   3   8    0.39    0.35
   2  -3  -8    0.69    0.44
  -2   3   8    0.36    0.50
  -2   3   8    0.63    0.52
   2  -3  -8    0.18    0.56
   2  -3  -8    0.49    0.55
  -2   3   7   14.01    0.50
   2  -3  -7   13.06    0.58
  -2   3   7   12.92    0.62
   2  -3  -7   15.30    0.66
  -2   3   7   14.17    0.66
   2  -3  -7   13.11    0.65
  -2   3   7   13.45    0.62
  -2   3   6  263.61    1.88
  -2   3   6   11.80    1.08
   2  -3  -6   45.58    1.26
  -2   3   6  265.93    1.64
  -2   3   6  280.55    1.92
   2  -3  -6  277.44    1.86
  -2   3   6   54.02    1.28
  -2   3   5    9.09    0.51
   2  -3  -5    8.97    0.51
  -2   3   5    8.33    0.48
  -2   3   4  511.77    8.59
  -2   3   4  512.87    8.60
   2  -3  -3    4.96    0.37
  -2   3   3    5.00    0.39
  -2   3   3    4.57    0.40
   2  -3  -2   41.70    0.90
  -2   3   2   43.51    0.92
  -2   3   1   15.91    0.50
   2  -3  -1   15.03    0.47
  -2   3   1   15.38    0.50
   2  -3   0 1362.05   22.05
  -2   3   0 1360.04   22.04
  -2   3   0 1369.98   22.02
   2  -3   1   15.28    0.47
  -2   3  -1   16.49    0.47
  -2   3  -1   16.65    0.52
  -2   3  -2 1132.07   18.24
   2  -3   2 1131.59   18.32
  -2   3  -3    1.24    0.19
   2  -3   3    1.10    0.29
   2  -3   4  348.43    5.79
  -2   3  -5   10.04    0.53
   2  -3   5    9.18    0.51
  -2   3  -6  477.51    3.23
   2  -3   6  481.31    2.97
  -2   3  -7   45.21    1.19
   2  -3   7   47.55    1.05
  -2   3  -7   46.18    1.21
   2  -3   7   49.11    1.09
   2  -3   8   40.04    0.97
  -2   3  -8   43.79    1.17
   2  -3   8   41.24    1.02
  -2   3  -8   42.08    1.21
  -2   3  -9    0.53    0.57
  -2   3  -9    0.54    0.65
   2  -3   9    0.13    0.42
  -2   3 -10  240.19    4.37
  -2   3 -10  237.07    4.42
   2  -2 -12  220.81    4.10
   2  -2 -12  227.44    4.19
   2  -2 -11   13.02    0.82
   2  -2 -11   11.85    0.68
  -2   2  10    4.43    0.41
   2  -2 -10    4.28    0.53
  -2   2  10    4.28    0.52
   2  -2 -10    4.45    0.70
   2  -2  -9   10.18    0.59
  -2   2   9   11.17    0.47
   2  -2  -9   10.99    0.70
  -2   2   9   10.67    0.58
   2  -2  -9   11.18    0.71
  -2   2   9   10.38    0.61
  -2   2   9   10.25    0.58
  -2   2   8  222.66    3.86
   2  -2  -8  216.71    3.85
   2  -2  -8  224.66    3.90
  -2   2   8  217.35    3.72
   2  -2  -8  208.87    3.82
  -2   2   8  221.52    3.85
   2  -2  -7    7.72    0.50
   2  -2  -7    8.01    0.58
  -2   2   7    7.58    0.40
   2  -2  -7    7.29    0.62
  -2   2   7    7.12    0.49
   2  -2  -6  517.49    8.63
  -2   2   6  517.91    8.63
   2  -2  -6  492.84    8.65
  -2   2   6  500.24    8.63
  -2   2   5   38.92    0.79
  -2   2   5   38.81    0.89
  -2   2   5   38.49    0.92
   2  -2  -5   39.40    0.94
  -2   2   4   61.49    1.21
  -2   2   4   60.44    1.22
  -2   2   3    9.09    0.40
   2  -2  -3   10.93    0.41
  -2   2   3   10.79    0.45
   2  -2  -2  103.47    1.85
  -2   2   2  105.43    1.85
  -2   2   2  104.82    1.87
  -2   2   1   10.55    0.38
   2  -2  -1   11.08    0.39
  -2   2   0   55.90    1.04
   2  -2   0   55.64    1.04
   2  -2   1    3.61    0.25
  -2   2  -1    3.52    0.29
  -2   2  -1    3.44    0.25
   2  -2   2 1660.17   26.68
  -2   2  -2 1647.90   26.63
  -2   2  -2 1669.56   26.68
  -2   2  -3   70.02    1.22
   2  -2   3   77.77    1.33
   2  -2   4  137.38    2.41
   2  -2   4  144.07    2.44
   2  -2   5    4.51    0.35
  -2   2  -5    2.13    0.33
   2  -2   6   16.80    0.56
  -2   2  -6   17.92    0.68
  -2   2  -7    6.66    0.57
  -2   2  -8   27.70    0.81
  -2   2  -8   25.70    0.58
  -2   2  -8   26.90    0.83
  -2   2  -9   19.65    0.63
   2  -2   9   20.50    0.65
  -2   2  -9   21.76    0.85
  -2   2  -9   20.79    0.90
  -2   2 -10  378.83    6.31
  -2   2 -10  366.44    6.33
  -2   2 -11   51.15    1.38
  -2   2 -11   53.86    1.50
   2  -1 -12  122.64    2.47
   2  -1 -12  119.56    2.55
   2  -1 -11   13.34    0.81
   2  -1 -11   13.50    0.72
   2  -1 -10   10.75    0.65
   2  -1 -10   10.11    0.71
  -2   1  10    9.74    0.57
  -2   1   9   35.53    0.83
   2  -1  -9   35.27    1.01
   2  -1  -9   35.20    1.06
   2  -1  -9   37.07    1.05
  -2   1   9   35.99    0.98
   2  -1  -8  117.09    2.33
  -2   1   8  126.22    2.20
   2  -1  -8  121.58    2.35
   2  -1  -8  120.80    2.35
  -2   1   8  123.15    2.32
  -2   1   8  125.14    2.34
  -2   1   7  115.96    2.20
   2  -1  -7  117.26    2.23
   2  -1  -7  114.09    2.20
   2  -1  -7  119.90    2.22
  -2   1   7  117.91    2.06
  -2   1   7  115.89    2.18
   2  -1  -6  357.59    3.37
   2  -1  -6  352.14    3.38
  -2   1   6  357.69    3.13
  -2   1   6  361.40    3.32
  -2   1   5  120.82    2.02
   2  -1  -5  115.01    2.15
  -2   1   5  116.73    2.11
  -2   1   4  600.41    9.68
  -2   1   4  592.26    9.76
  -2   1   4  600.68    9.81
   2  -1  -3   30.64    0.72
   2  -1  -3   31.82    0.70
  -2   1   3   33.15    0.76
  -2   1   3   32.97    0.70
   2  -1  -2  106.61    1.83
  -2   1   2  101.75    1.82
  -2   1   2  104.73    1.81
   2  -1  -1   55.43    1.03
  -2   1   1   55.85    1.02
   2  -1   0    0.16    0.21
  -2   1   0    0.25    0.22
   2  -1   1   15.22    0.35
  -2   1  -1   14.99    0.35
   2  -1   2   68.87    1.18
  -2   1  -2   69.14    1.19
   2  -1   3    3.49    0.20
   2  -1   3    3.31    0.21
   2  -1   4  276.21    4.56
   2  -1   4  280.15    4.57
  -2   1  -5   19.25    0.47
   2  -1   5   19.89    0.48
  -2   1  -6   33.21    0.90
  -2   1  -6   39.86    0.79
  -2   1  -7   64.31    1.23
  -2   1  -7   59.79    1.38
  -2   1  -8   10.87    0.47
  -2   1  -8   10.00    0.64
  -2   1  -9   28.69    0.83
  -2   1  -9   32.74    0.67
  -2   1 -10    2.78    0.58
  -2   1 -10    2.97    0.42
  -2   1 -11    0.16    0.61
  -2   1 -11   -0.07    0.58
  -2   1 -11    0.01    0.39
  -2   1 -12    2.52    0.72
   2   0 -12   84.15    1.93
   2   0 -12   90.24    2.02
   2   0 -11   57.62    1.42
   2   0 -11   57.72    1.50
   2   0 -10    4.14    0.54
   2   0 -10    4.98    0.66
   2   0  -9   90.51    1.90
   2   0  -9   96.22    1.96
   2   0  -8   28.47    0.85
  -2   0   8   29.47    0.85
   2   0  -8   27.32    0.92
   2   0  -8   28.79    0.90
  -2   0   8   26.01    0.81
   2   0  -7   35.23    0.96
   2   0  -7   32.66    1.00
   2   0  -7   35.82    0.96
  -2   0   7   32.67    0.89
  -2   0   7   34.05    0.90
   2   0  -6  190.76    3.02
   2   0  -6  189.79    3.18
  -2   0   6  183.25    3.12
   2   0  -6  191.57    3.17
  -2   0   5  102.07    1.74
   2   0  -5  102.72    1.75
  -2   0   5   97.76    1.83
  -2   0   4    4.49    0.33
  -2   0   4    4.41    0.21
   2   0  -3   38.73    0.87
   2   0  -3   42.35    0.84
  -2   0   3   42.28    0.73
  -2   0   3   43.39    0.83
   2   0  -2 3472.23   55.87
  -2   0   2 3470.68   55.83
   2   0  -2 3505.09   55.83
  -2   0   2 3447.89   55.87
   2   0  -1   45.99    0.87
  -2   0   1   46.61    0.87
  -2   0   1   46.47    0.83
   2   0  -1   44.72    0.90
   2   0   0  548.27    8.88
  -2   0   0  548.79    8.88
  -2   0   0  540.64    8.87
  -2   0   0  557.58    8.92
   2   0   0  558.29    8.92
  -2   0  -1    0.53    0.14
  -2   0  -1    0.43    0.25
   2   0   1    0.44    0.13
  -2   0  -1    0.63    0.25
   2   0   2    5.23    0.30
  -2   0  -2    4.94    0.33
  -2   0  -2    5.21    0.30
  -2   0  -3   20.92    0.40
  -2   0  -3   20.81    0.53
   2   0   3   19.67    0.53
   2   0   3   19.85    0.37
  -2   0  -4 2480.24   39.74
   2   0   4 2489.62   39.85
  -2   0  -4 2469.12   39.72
   2   0   4 2471.07   39.74
   2   0   5   10.51    0.47
   2   0   5   11.70    0.33
  -2   0  -5   11.83    0.33
  -2   0  -6  114.70    2.18
   2   0   6  115.28    2.31
   2   0   6  113.61    2.18
  -2   0  -7    0.04    0.26
   2   0   7    0.01    0.43
   2   0   7    0.01    0.09
  -2   0  -7    1.88    0.47
  -2   0  -7    1.30    0.46
  -2   0  -8    5.59    0.37
  -2   0  -8    5.99    0.55
   2   0   8    6.33    0.54
  -2   0  -9    1.91    0.52
  -2   0  -9    2.04    0.35
  -2   0 -10   21.13    0.65
  -2   0 -10   21.59    0.88
  -2   0 -11   12.83    0.82
  -2   0 -11   11.78    0.54
  -2   0 -12   11.85    0.80
   2   1 -11   29.04    1.00
   2   1 -11   30.49    1.08
   2   1 -10   88.94    1.93
   2   1 -10   94.86    2.01
   2   1  -9    3.03    0.51
   2   1  -9    3.90    0.60
   2   1  -8   81.40    1.71
   2   1  -8   84.24    1.79
  -2  -1   8   79.97    1.67
  -2  -1   8   79.96    1.72
   2   1  -7   20.00    0.71
  -2  -1   7   21.39    0.71
   2   1  -7   20.38    0.75
   2   1  -7   21.62    0.87
  -2  -1   7   19.32    0.67
   2   1  -6    1.17    0.43
   2   1  -6    1.44    0.34
  -2  -1   6    1.04    0.38
   2   1  -6    1.12    0.56
  -2  -1   5   74.64    1.47
   2   1  -5   79.49    1.39
  -2  -1   4 5803.84   93.05
   2   1  -4 5788.13   92.96
  -2  -1   3   64.70    1.17
   2   1  -3   63.23    1.17
   2   1  -3   63.39    1.08
   2   1  -2   69.56    1.18
   2   1  -2   64.77    1.25
  -2  -1   2   65.80    1.17
   2   1  -1  101.15    1.61
   2   1  -1   96.02    1.68
   2   1  -1   98.03    1.71
  -2  -1   1   95.76    1.61
  -2  -1   0   39.10    0.77
   2   1   0   40.24    0.77
  -2  -1   0   41.89    0.73
  -2  -1   0   40.35    0.80
   2   1   0   42.99    0.72
   2   1   0   40.83    0.80
  -2  -1  -1    1.28    0.16
  -2  -1  -1    1.29    0.24
   2   1   1    1.21    0.16
  -2  -1  -1    1.30    0.29
  -2  -1  -1    1.07    0.14
  -2  -1  -1    1.49    0.25
   2   1   1    1.20    0.21
   2   1   1    1.00    0.21
  -2  -1  -2 1277.10   20.53
   2   1   2 1253.52   20.55
   2   1   2 1271.98   20.51
  -2  -1  -2 1282.43   20.51
  -2  -1  -2 1291.80   20.49
  -2  -1  -2 1250.84   20.54
   2   1   3    0.00    0.27
  -2  -1  -3   -0.05    0.25
  -2  -1  -3   -0.14    0.22
   2   1   3    0.00    0.23
   2   1   3    0.02    0.29
  -2  -1  -4 3269.72   52.24
   2   1   4 3269.41   52.24
  -2  -1  -4 3244.06   52.19
   2   1   4 3229.42   52.33
   2   1   4 3257.37   52.20
   2   1   4 3246.34   52.30
  -2  -1  -4 3233.58   52.31
  -2  -1  -5    6.87    0.28
   2   1   5    6.47    0.23
   2   1   5    6.62    0.27
   2   1   5    6.24    0.38
  -2  -1  -5    6.55    0.23
  -2  -1  -5    6.33    0.44
   2   1   6   15.89    0.41
   2   1   6   14.53    0.55
   2   1   6   15.12    0.40
  -2  -1  -6   15.69    0.40
  -2  -1  -6   15.39    0.63
  -2  -1  -6   15.40    0.40
   2   1   7   24.82    0.77
   2   1   7   24.41    0.79
  -2  -1  -7   26.71    0.60
   2   1   7   26.71    0.60
   2   1   7   26.48    0.57
  -2  -1  -7   25.72    0.74
  -2  -1  -7   24.76    0.83
  -2  -1  -8    3.73    0.58
   2   1   8    2.66    0.47
   2   1   8    2.93    0.29
  -2  -1  -8    3.89    0.59
   2   1   8    2.51    0.47
   2   1   9    0.42    0.45
   2   1   9    0.18    0.23
  -2  -1  -9    0.10    0.29
   2   1   9   -0.12    0.44
  -2  -1  -9    0.31    0.56
  -2  -1  -9    0.34    0.55
  -2  -1 -10   47.25    1.03
  -2  -1 -10   48.35    0.70
  -2  -1 -10   48.04    1.00
  -2  -1 -11    4.43    0.71
  -2  -1 -11    3.99    0.40
  -2  -1 -11    4.23    0.65
  -2  -1 -12   52.90    1.43
  -2  -1 -13    6.78    0.74
   2   2 -11    0.31    0.62
   2   2 -11    0.48    0.67
   2   2 -10    1.21    0.53
   2   2 -10    0.88    0.64
   2   2  -9   12.76    0.69
   2   2  -9   13.44    0.74
   2   2  -8  148.31    2.81
  -2  -2   8  144.92    2.74
   2   2  -7   32.87    0.93
   2   2  -7   30.87    0.91
  -2  -2   7   33.49    0.91
  -2  -2   7   30.72    0.85
   2   2  -7   33.60    1.03
   2   2  -6    8.54    0.55
  -2  -2   6    7.58    0.46
   2   2  -5    8.82    0.34
  -2  -2   5    8.98    0.44
   2   2  -4 1502.14   24.44
  -2  -2   4 1541.83   24.51
  -2  -2   3  189.53    3.22
   2   2  -3  193.53    3.24
   2   2  -3  193.23    3.18
  -2  -2   2  407.73    6.66
   2   2  -2  401.68    6.75
   2   2  -2  415.96    6.67
   2   2  -1    0.75    0.16
   2   2  -1    0.80    0.26
  -2  -2   1    0.58    0.29
   2   2   0 2405.60   38.67
  -2  -2   0 2402.76   38.66
   2   2   1    0.95    0.29
   2   2   1    0.69    0.20
  -2  -2  -1    0.78    0.21
   2   2   1    0.60    0.21
   2   2   1    0.84    0.23
  -2  -2  -2 1280.84   20.66
  -2  -2  -2 1298.49   20.60
  -2  -2  -2 1266.34   20.67
   2   2   2 1283.24   20.68
  -2  -2  -2 1318.05   20.62
   2   2   2 1269.94   20.58
   2   2   2 1280.03   20.60
   2   2   2 1267.09   20.66
  -2  -2  -2 1262.74   20.61
   2   2   3    0.20    0.26
   2   2   3    0.41    0.25
  -2  -2  -3    0.30    0.28
  -2  -2  -3    0.48    0.15
   2   2   3    0.57    0.22
   2   2   3    0.42    0.17
  -2  -2  -3    0.39    0.25
  -2  -2  -3    0.50    0.32
  -2  -2  -4 2853.35   46.41
  -2  -2  -4 2894.25   46.41
  -2  -2  -4 2883.89   46.34
   2   2   4 2892.49   46.34
   2   2   4 2905.73   46.45
   2   2   4 2866.22   46.42
   2   2   4 2905.66   46.41
  -2  -2  -5   64.43    1.27
  -2  -2  -5   64.64    1.14
   2   2   5   64.99    1.21
   2   2   5   64.52    1.14
   2   2   5   67.34    1.27
  -2  -2  -5   65.21    1.21
  -2  -2  -6 2441.24   40.04
   2   2   6 2507.65   39.93
  -2  -2  -6 2485.45   39.92
   2   2   6 2442.52   40.04
  -2  -2  -6 2487.47   39.96
   2   2   6 2498.20   39.96
  -2  -2  -7   24.15    0.76
  -2  -2  -7   24.94    0.53
   2   2   7   25.23    0.55
   2   2   7   23.89    0.69
   2   2   7   25.40    0.58
   2   2   7   24.06    0.71
  -2  -2  -7   24.75    0.58
  -2  -2  -8   93.91    1.69
   2   2   8   96.85    1.71
  -2  -2  -8   95.12    1.90
  -2  -2  -8  101.03    1.90
   2   2   8   93.78    1.85
   2   2   8   88.90    1.84
  -2  -2  -8   90.21    1.68
  -2  -2  -9   46.85    0.97
  -2  -2  -9   45.65    1.22
  -2  -2  -9   46.38    1.19
  -2  -2  -9   42.95    0.98
   2   2   9   43.66    1.10
   2   2   9   43.51    1.09
  -2  -2 -10    9.86    0.43
  -2  -2 -10    8.75    0.73
  -2  -2 -10    9.75    0.67
  -2  -2 -10    8.86    0.55
  -2  -2 -11   19.54    0.84
  -2  -2 -11   18.75    0.94
  -2  -2 -11   20.09    0.62
  -2  -2 -12   28.29    0.77
  -2  -2 -12   30.53    1.13
  -2  -2 -13   -0.12    0.67
   2   3 -10    0.05    0.54
   2   3 -10   -0.13    0.63
   2   3  -9   -0.20    0.58
   2   3  -9   -0.05    0.53
   2   3  -8   57.09    1.42
  -2  -3   8   61.68    1.34
   2   3  -8   57.65    1.40
   2   3  -7   61.58    1.40
  -2  -3   7   56.91    1.26
   2   3  -7   59.05    1.33
   2   3  -6 1124.98   17.90
  -2  -3   6 1087.87   17.86
  -2  -3   6 1077.34   17.77
   2   3  -6 1084.91   17.80
  -2  -3   5   38.25    0.70
   2   3  -5   40.54    0.81
  -2  -3   4  167.81    1.19
   2   3  -4  165.80    0.98
  -2  -3   3   28.87    0.99
  -2  -3   2 2198.17   35.39
   2   3  -2 2181.50   35.40
   2   3  -2 2198.30   35.31
   2   3  -1   43.24    0.94
  -2  -3   1   43.57    0.94
   2   3  -1   43.29    0.80
  -2  -3   0   68.91    1.30
   2   3   0   69.70    1.29
  -2  -3   0   69.14    1.32
  -2  -3  -1   67.46    1.26
   2   3   1   69.62    1.16
  -2  -3  -1   66.18    1.26
   2   3   2   14.07    0.35
  -2  -3  -2   14.57    0.42
  -2  -3  -2   14.92    0.42
   2   3   3    0.24    0.22
   2   3   3    0.19    0.29
  -2  -3  -3    0.02    0.30
   2   3   3   -0.01    0.29
  -2  -3  -3    0.14    0.21
   2   3   3    0.05    0.21
  -2  -3  -3   -0.01    0.26
  -2  -3  -4   69.95    1.30
  -2  -3  -4   69.23    1.21
   2   3   4   67.74    1.20
  -2  -3  -4   67.35    1.25
   2   3   4   66.75    1.24
  -2  -3  -5   32.18    0.78
  -2  -3  -5   30.04    0.75
   2   3   5   32.92    0.66
  -2  -3  -5   31.31    0.65
   2   3   5   31.83    0.73
   2   3   5   33.61    0.80
  -2  -3  -6   19.81    0.66
   2   3   6   20.87    0.49
  -2  -3  -6   19.54    0.57
  -2  -3  -6   20.95    0.49
   2   3   6   21.21    0.61
  -2  -3  -7   20.06    0.52
   2   3   7   20.17    0.59
  -2  -3  -7   20.78    0.44
   2   3   7   20.38    0.45
  -2  -3  -7   19.96    0.71
  -2  -3  -7   19.85    0.35
  -2  -3  -8  133.69    1.20
  -2  -3  -8  134.75    1.52
   2   3   8  132.80    1.47
  -2  -3  -8  134.46    1.08
   2   3   8  134.32    1.46
  -2  -3  -8  133.12    1.29
  -2  -3  -9   36.10    1.09
  -2  -3  -9   36.44    0.80
   2   3   9   32.46    0.94
  -2  -3  -9   35.01    1.06
  -2  -3  -9   35.66    0.79
   2   3   9   36.22    0.97
  -2  -3 -10   17.48    0.77
  -2  -3 -10   16.94    0.52
  -2  -3 -10   16.83    0.55
  -2  -3 -10   17.61    0.85
  -2  -3 -11    4.09    0.40
  -2  -3 -11    3.02    0.64
  -2  -3 -11    3.95    0.75
  -2  -3 -12   46.78    1.39
  -2  -3 -12   47.08    1.06
  -2  -3 -13   20.26    1.09
  -2  -3 -13   15.86    0.89
   2   4 -10    5.07    0.71
   2   4  -9   28.07    1.04
   2   4  -9   25.99    0.97
   2   4  -8   50.10    1.31
   2   4  -8   50.60    1.26
  -2  -4   7   14.33    0.57
   2   4  -7   13.87    0.68
   2   4  -7   14.54    0.68
   2   4  -6  262.09    4.73
   2   4  -6  266.01    4.67
  -2  -4   5   14.05    0.59
   2   4  -5   13.51    0.64
  -2  -4   4  800.91    2.62
  -2  -4   4    0.04    0.20
  -2  -4   3   57.23    1.21
   2   4  -2  254.37    4.32
  -2  -4   2  249.36    4.27
   2   4  -1  177.48    3.18
   2   4  -1  187.51    3.09
  -2  -4   1  184.48    3.19
  -2  -4   0  567.16    9.38
  -2  -4   0  575.46    9.38
  -2  -4  -1    7.71    0.43
  -2  -4  -1    8.91    0.45
  -2  -4  -1    7.59    0.46
  -2  -4  -2  306.10    5.16
   2   4   2  315.45    5.09
  -2  -4  -2  309.40    5.17
   2   4   3   10.50    0.45
   2   4   3   10.80    0.36
   2   4   3   11.56    0.41
  -2  -4  -3   10.65    0.39
  -2  -4  -4    2.63    0.27
   2   4   4    2.14    0.35
  -2  -4  -4    2.54    0.43
   2   4   4    2.19    0.28
   2   4   4    2.21    0.29
  -2  -4  -4    2.48    0.37
   2   4   5    2.87    0.42
  -2  -4  -5    2.42    0.42
  -2  -4  -5    2.25    0.28
   2   4   5    2.59    0.31
   2   4   5    2.16    0.33
  -2  -4  -5    2.17    0.42
  -2  -4  -6   10.78    0.54
  -2  -4  -6   11.60    0.60
  -2  -4  -6   10.42    0.39
   2   4   6   10.56    0.47
  -2  -4  -7   23.66    0.80
  -2  -4  -7   23.30    0.59
  -2  -4  -7   24.82    0.73
   2   4   7   23.14    0.70
  -2  -4  -8 1996.68   26.44
  -2  -4  -8 2046.33   26.52
   2   4   8 2042.75   26.52
   2   4   8 2058.19   26.52
  -2  -4  -8 1964.96   26.23
  -2  -4  -8 2023.13   26.38
  -2  -4  -9   16.69    0.84
  -2  -4  -9   16.75    0.45
  -2  -4  -9   16.56    0.54
   2   4   9   17.37    0.71
   2   4   9   16.94    0.68
  -2  -4  -9   17.23    0.63
  -2  -4 -10  321.86    2.20
  -2  -4 -10  322.54    1.66
  -2  -4 -10  322.02    1.27
  -2  -4 -11   28.97    1.11
  -2  -4 -11   29.11    0.77
  -2  -4 -12   64.19    1.35
  -2  -4 -12   66.00    1.68
  -2  -4 -13   10.68    0.96
   2   5  -9    7.89    0.73
   2   5  -8    8.66    0.66
   2   5  -8    9.34    0.68
   2   5  -7    0.09    0.54
   2   5  -7    0.21    0.53
  -2  -5   6  596.20   10.10
   2   5  -6  588.74   10.24
   2   5  -6  617.22   10.17
  -2  -5   5   36.09    0.95
   2   5  -5   35.77    1.03
   2   5  -5   37.82    0.98
  -2  -5   4  205.73    4.40
  -2  -5   4  309.17    4.44
  -2  -5   3   16.43    0.65
  -2  -5   2  148.14    2.68
  -2  -5   1    5.93    0.47
  -2  -5   1    5.82    0.51
  -2  -5   1    5.19    0.46
  -2  -5   0  490.61    8.00
  -2  -5   0  479.20    8.00
   2   5   0  474.21    7.98
  -2  -5   0  482.15    7.99
  -2  -5  -1   20.89    0.64
  -2  -5  -1   23.33    0.67
   2   5   1   22.04    0.71
  -2  -5  -1   23.71    0.74
  -2  -5  -2   16.71    0.60
  -2  -5  -2   18.81    0.57
   2   5   2   19.81    0.50
  -2  -5  -2   19.08    0.61
  -2  -5  -3    1.73    0.34
   2   5   3    1.95    0.29
   2   5   4 2946.28   47.39
  -2  -5  -4 2898.31   47.50
  -2  -5  -4 2971.51   47.42
   2   5   4 2954.11   47.46
  -2  -5  -5    0.76    0.47
   2   5   5    0.95    0.43
  -2  -5  -5    1.06    0.33
   2   5   5    0.82    0.35
   2   5   5    0.83    0.16
  -2  -5  -5    1.20    0.46
   2   5   6  783.89    5.36
  -2  -5  -6  774.93    5.38
  -2  -5  -6  784.83    5.32
  -2  -5  -6  788.79    5.51
  -2  -5  -7   20.29    0.75
  -2  -5  -7   21.88    0.80
  -2  -5  -7   21.81    0.61
   2   5   7   20.47    0.66
  -2  -5  -8   20.34    0.61
  -2  -5  -8   19.99    0.84
   2   5   8   21.97    0.75
  -2  -5  -8   20.63    0.75
   2   5   8   19.90    0.71
   2   5   9    6.36    0.55
  -2  -5  -9    6.39    0.41
  -2  -5  -9    5.96    0.70
   2   5   9    5.09    0.53
   2   5   9    6.33    0.54
  -2  -5  -9    6.56    0.55
   2   5  10  537.15    8.78
  -2  -5 -10  536.06    8.88
   2   5  10  510.01    8.71
  -2  -5 -10  527.40    8.71
   2   5  11   -0.03    0.48
  -2  -5 -11    0.12    0.36
  -2  -5 -11    0.39    0.76
  -2  -5 -12   57.51    1.56
  -2  -5 -12   54.89    1.23
  -2  -5 -13   14.13    1.06
   2   6  -7    0.10    0.56
   2   6  -6   11.96    0.61
   2   6  -6   11.78    0.71
  -2  -6   5    3.56    0.51
   2   6  -5    4.05    0.54
  -2  -6   5    3.40    0.59
  -2  -6   4  573.57    9.71
  -2  -6   4  558.62    9.57
  -2  -6   3    0.09    0.46
  -2  -6   2   49.45    1.17
  -2  -6   1   -0.24    0.37
  -2  -6   1    4.16    0.57
  -2  -6   0   46.28    1.09
  -2  -6   0   42.40    1.07
   2   6   0   44.92    1.10
  -2  -6   0   40.79    1.06
  -2  -6  -1    2.19    0.45
  -2  -6  -1    2.11    0.48
   2   6   1    1.93    0.54
  -2  -6  -1    2.55    0.52
  -2  -6  -2 1828.86   29.62
  -2  -6  -2 1821.54   29.63
   2   6   2 1775.56   29.51
   2   6   2 1847.56   29.63
  -2  -6  -3    1.32    0.57
  -2  -6  -3    1.15    0.40
   2   6   3    0.64    0.34
   2   6   4  144.16    1.08
  -2  -6  -4  132.45    1.13
   2   6   5    9.60    0.55
  -2  -6  -5    8.32    0.62
   2   6   5    9.24    0.47
  -2  -6  -5    9.06    0.47
   2   6   6  360.40    2.66
  -2  -6  -6  343.80    2.44
   2   6   6  338.40    2.44
  -2  -6  -6  352.38    2.69
   2   6   6  320.00    2.58
   2   6   6  333.11    2.01
  -2  -6  -7    3.65    0.62
   2   6   7    3.79    0.59
   2   6   7    2.78    0.17
  -2  -6  -7    3.96    0.41
   2   6   7    3.51    0.47
   2   6   7    2.72    0.52
  -2  -6  -7    4.03    0.63
   2   6   8    2.07    0.34
  -2  -6  -8    3.75    0.57
   2   6   8    3.83    0.54
  -2  -6  -8    3.33    0.40
   2   6   8    3.63    0.47
  -2  -6  -8    3.07    0.66
  -2  -6  -9    1.00    0.49
   2   6   9    1.18    0.46
   2   6   9    1.51    0.52
  -2  -6  -9    1.43    0.37
   2   6   9    1.39    0.38
  -2  -6  -9    1.05    0.66
  -2  -6 -10  580.85    9.79
  -2  -6 -10  590.19    9.92
   2   6  10  605.45    9.90
   2   6  10  607.68    9.83
  -2  -6 -10  581.24    9.89
  -2  -6 -11   15.52    0.62
  -2  -6 -11   14.91    0.92
  -2  -6 -12   32.20    0.90
  -2  -6 -12   31.40    1.17
  -2  -6 -13   15.20    1.02
  -2  -7   6   31.59    1.12
   2   7  -6   34.70    1.07
  -2  -7   5    9.00    0.74
   2   7  -5   10.20    0.68
  -2  -7   4   60.00    1.50
   2   7  -4   62.86    1.37
  -2  -7   3    2.18    0.49
   2   7  -3    3.16    0.50
  -2  -7   3    2.47    0.61
  -2  -7   2  162.48    3.20
   2   7  -2  203.99    3.27
  -2  -7   1    9.69    0.59
  -2  -7   0    4.75    0.53
  -2  -7   0    4.50    0.64
  -2  -7   0    4.28    0.56
  -2  -7  -1   23.64    0.82
  -2  -7  -1   23.91    0.85
   2   7   1   23.31    0.88
  -2  -7  -1   22.63    0.76
  -2  -7  -2   11.08    0.70
   2   7   2   10.21    0.70
  -2  -7  -2   10.90    0.61
   2   7   2   11.30    0.48
  -2  -7  -2   11.06    0.61
  -2  -7  -3   11.33    0.63
  -2  -7  -3   13.01    0.77
   2   7   3   12.69    0.68
  -2  -7  -3   11.90    0.60
   2   7   3   12.12    0.52
  -2  -7  -4 1394.70   22.65
   2   7   4 1354.33   22.50
  -2  -7  -4 1385.19   22.60
   2   7   4 1445.12   22.62
  -2  -7  -5    7.00    0.50
   2   7   5    7.90    0.56
   2   7   5    7.50    0.47
  -2  -7  -6  509.01    8.83
  -2  -7  -6  519.86    8.73
   2   7   6  520.86    8.70
   2   7   6  492.68    8.79
   2   7   6  529.88    8.75
   2   7   6  542.38    8.57
   2   7   6  539.69    8.80
   2   7   7    1.05    0.48
   2   7   7    2.11    0.55
  -2  -7  -7    2.40    0.61
  -2  -7  -7    1.82    0.40
   2   7   7    2.72    0.50
   2   7   7    2.08    0.47
   2   7   7    1.91    0.23
   2   7   8   48.02    1.09
  -2  -7  -8   49.15    1.19
  -2  -7  -8   47.47    1.06
   2   7   8   50.16    1.09
  -2  -7  -8   49.35    1.18
  -2  -7  -9    9.98    0.62
  -2  -7  -9   11.12    0.55
   2   7   9   11.34    0.58
  -2  -7  -9   11.32    0.81
   2   7   9   11.93    0.61
  -2  -7 -10   46.83    1.13
  -2  -7 -10   52.19    1.37
   2   7  10   50.41    1.17
  -2  -7 -10   48.32    1.26
  -2  -7 -11    5.10    0.47
  -2  -7 -11    6.50    0.87
  -2  -7 -11    5.53    0.63
  -2  -7 -12  135.52    2.56
  -2  -7 -12  136.56    2.77
  -2  -7 -13   14.28    1.02
  -2  -8   4   96.03    2.21
   2   8  -4  106.85    2.11
  -2  -8   3   29.87    0.96
  -2  -8   3   28.83    1.02
   2   8  -3   32.07    0.93
  -2  -8   2    2.92    0.59
   2   8  -2    3.79    0.52
  -2  -8   1   21.69    0.86
   2   8  -1   23.63    0.76
  -2  -8   0   22.57    0.82
  -2  -8   0   23.17    0.89
  -2  -8  -1    8.72    0.68
   2   8   1    7.84    0.71
  -2  -8  -1    7.54    0.62
   2   8   2    6.41    0.68
  -2  -8  -2    6.35    0.56
   2   8   2    6.23    0.44
  -2  -8  -2    5.96    0.64
  -2  -8  -3    2.74    0.62
  -2  -8  -3    3.10    0.57
  -2  -8  -3    2.60    0.48
   2   8   3    3.40    0.44
  -2  -8  -4   11.28    0.73
   2   8   4   11.07    0.53
  -2  -8  -4   10.90    0.61
  -2  -8  -5    0.69    0.43
  -2  -8  -5    0.71    0.61
   2   8   5    0.45    0.47
   2   8   5    1.05    0.45
   2   8   6  556.96    9.41
  -2  -8  -6  541.44    9.45
   2   8   6  569.16    9.30
  -2  -8  -7    2.91    0.46
  -2  -8  -7    3.43    0.62
   2   8   7    3.89    0.50
   2   8   7    3.56    0.48
   2   8   7    3.62    0.31
  -2  -8  -8   39.02    1.15
  -2  -8  -8   37.49    1.00
   2   8   8   39.64    1.03
  -2  -8  -9    0.26    0.56
  -2  -8 -10    8.92    0.55
  -2  -8 -10    9.37    0.72
  -2  -8 -11    5.37    0.64
  -2  -8 -11    5.53    0.52
  -2  -8 -11    6.11    0.83
  -2  -8 -12  186.40    3.46
  -2  -8 -12  199.50    3.68
  -2  -9   2   30.22    1.01
   2   9  -1    1.23    0.49
  -2  -9   1    0.52    0.60
  -2  -9   0   14.20    0.80
  -2  -9   0   13.68    0.78
  -2  -9  -1    1.95    0.64
  -2  -9  -1    1.45    0.54
  -2  -9  -2  157.81    3.07
  -2  -9  -2  158.97    3.04
   2   9   2  164.44    2.90
  -2  -9  -3   13.53    0.71
   2   9   3   14.74    0.64
  -2  -9  -3   15.04    0.80
   2   9   4  642.42   10.56
  -2  -9  -4  667.57   10.77
  -2  -9  -5    0.61    0.65
  -2  -9  -5    0.34    0.49
   2   9   5    0.71    0.45
  -2  -9  -6  295.88    5.21
   2   9   6  303.44    5.15
  -2  -9  -7    0.37    0.47
   2   9   7    0.48    0.48
  -2  -9  -8  101.20    2.17
  -2  -9  -8  101.40    2.05
  -2  -9  -9    0.38    0.57
  -2  -9  -9    0.79    0.48
  -2  -9 -10   20.65    0.78
  -2  -9 -10   20.74    0.93
  -2  -9 -11    1.86    0.62
  -2  -9 -11    1.16    0.50
  -2  -9 -12    4.02    0.57
  -2 -10   1    4.81    0.68
  -2 -10   0  102.08    2.16
  -2 -10   0   99.42    2.20
  -2 -10  -1    0.10    0.64
  -2 -10  -1    0.24    0.57
  -2 -10  -2    9.48    0.78
  -2 -10  -2    8.71    0.66
  -2 -10  -3    0.40    0.67
  -2 -10  -3    0.38    0.55
  -2 -10  -4  400.17    6.91
  -2 -10  -4  392.68    6.84
  -2 -10  -5    7.85    0.78
  -2 -10  -5    8.30    0.64
  -2 -10  -6   14.54    0.71
  -2 -10  -6   14.31    0.87
  -2 -10  -7    7.11    0.60
  -2 -10  -8   12.35    0.86
  -2 -10  -8   12.94    0.69
  -2 -10  -9    0.66    0.60
  -2 -10  -9    1.09    0.51
  -2 -10 -10   48.97    1.26
  -2 -10 -11    1.87    0.51
  -2 -11  -1   11.99    0.86
  -2 -11  -2  175.11    3.41
  -2 -11  -3    5.51    0.77
  -2 -11  -4   21.51    0.91
  -2 -11  -4   23.04    1.01
  -2 -11  -5    1.57    0.71
  -2 -11  -5    2.24    0.61
  -2 -11  -6  131.28    2.64
  -2 -11  -7    8.61    0.69
  -2 -11  -8   98.27    2.09
  -3  10   8    2.22    0.67
  -3  10   7   12.44    0.81
  -3  10   6   20.45    0.92
  -3  10   5    2.21    0.66
  -3  10   4    0.39    0.64
  -3   9   9   84.02    1.88
  -3   9   8  362.94    6.32
   3  -9  -7   14.03    0.81
  -3   9   7   14.83    0.82
   3  -9  -6  136.45    2.73
  -3   9   6  136.92    2.70
   3  -9  -5    1.21    0.60
  -3   9   5    1.36    0.61
   3  -9  -4   -0.02    0.52
  -3   9   4    0.51    0.59
   3  -9  -3    2.98    0.58
   3  -9  -2    2.92    0.58
   3  -9  -1   15.74    0.80
   3  -9   0   28.49    1.01
   3  -9   1    0.31    0.58
   3  -9   2    3.14    0.59
   3  -9   3   32.06    1.08
  -3   8  10    8.50    0.74
  -3   8   9    2.07    0.63
  -3   8   8  592.54    9.96
   3  -8  -7   31.66    1.05
  -3   8   7   32.14    1.04
   3  -8  -6  318.50    5.51
  -3   8   6  306.20    5.45
   3  -8  -5   15.91    0.75
  -3   8   5   16.02    0.79
   3  -8  -4   98.84    2.07
  -3   8   4  100.06    2.08
   3  -8  -3    1.62    0.53
  -3   8   3    1.95    0.60
   3  -8  -2  251.46    4.49
   3  -8  -1   21.60    0.84
  -3   8   1   24.83    0.95
  -3   8   0  415.34    6.97
   3  -8   0  410.64    7.10
   3  -8   1    9.34    0.66
   3  -8   2   -0.01    0.51
   3  -8   3    7.56    0.62
   3  -8   4    4.85    0.61
   3  -8   5    8.77    0.68
  -3   7  11   23.09    0.93
   3  -7 -10   -0.04    0.59
  -3   7  10    0.21    0.61
   3  -7  -9    6.40    0.64
  -3   7   9    7.13    0.67
  -3   7   8   35.21    1.06
  -3   7   7   45.18    1.20
   3  -7  -6   67.53    1.58
  -3   7   6   71.83    1.62
   3  -7  -5    2.77    0.51
  -3   7   5    2.57    0.57
   3  -7  -4  465.35    7.82
  -3   7   4  470.36    7.83
  -3   7   4  450.11    7.80
   3  -7  -3    0.13    0.46
  -3   7   3   -0.01    0.60
  -3   7   3    0.04    0.55
  -3   7   2    6.18    0.66
   3  -7  -2    5.26    0.53
  -3   7   2    6.19    0.66
   3  -7  -1    6.69    0.56
  -3   7   1    6.99    0.67
  -3   7   1    7.09    0.63
   3  -7   0   27.54    0.89
  -3   7   0   29.35    0.92
  -3   7  -1   82.78    1.62
   3  -7   1   77.05    1.69
   3  -7   2 1395.74   22.78
   3  -7   3   49.60    1.23
  -3   7  -4    1.46    0.62
   3  -7   4    1.50    0.51
  -3   7  -5   15.23    0.87
   3  -7   5   14.10    0.70
   3  -7   6   42.21    1.16
   3  -6 -11   48.08    1.34
   3  -6 -10   75.99    1.77
  -3   6  10   75.80    1.72
   3  -6  -9    0.71    0.53
  -3   6   9    0.50    0.44
  -3   6   9    0.65    0.59
  -3   6   8   16.26    0.77
  -3   6   8   15.51    0.65
  -3   6   7   18.17    0.77
  -3   6   6 1708.16   28.05
   3  -6  -6 1745.05   28.08
  -3   6   5   -0.37    0.58
   3  -6  -5    0.23    0.50
  -3   6   5    0.24    0.50
  -3   6   5    0.10    0.52
  -3   6   5   -0.02    0.52
   3  -6  -4    0.71    0.49
  -3   6   4    0.16    0.62
  -3   6   4    0.06    0.55
  -3   6   4   -0.02    0.54
  -3   6   3    0.19    0.58
   3  -6  -3   -0.08    0.47
  -3   6   3    0.03    0.54
  -3   6   3    0.11    0.54
  -3   6   2  253.10    4.36
  -3   6   2  258.17    4.39
  -3   6   1    0.68    0.55
   3  -6  -1    0.34    0.46
  -3   6   1    0.70    0.56
  -3   6   0 1059.45   17.77
   3  -6   0 1075.91   17.85
   3  -6   1  102.84    2.04
  -3   6  -1  102.56    2.04
   3  -6   2  115.39    2.21
  -3   6  -2  117.58    2.10
   3  -6   2  114.17    2.19
   3  -6   3    0.89    0.46
   3  -6   3    0.17    0.41
   3  -6   4    0.63    0.43
  -3   6  -4    0.06    0.54
   3  -6   4   -0.04    0.44
  -3   6  -5    2.11    0.60
   3  -6   5    2.24    0.49
  -3   6  -6    0.53    0.63
  -3   6  -6   -0.10    0.60
   3  -6   6    0.13    0.46
   3  -5 -11    5.14    0.63
   3  -5 -11    4.88    0.74
   3  -5 -10  218.22    3.99
   3  -5 -10  219.49    4.01
  -3   5  10  211.17    3.91
   3  -5  -9    0.53    0.53
  -3   5   9   -0.04    0.59
  -3   5   9    0.07    0.45
  -3   5   8    0.11    0.39
  -3   5   8    0.46    0.54
  -3   5   7   60.77    1.38
  -3   5   7   61.98    1.42
  -3   5   6  432.17    7.09
   3  -5  -6  409.73    7.08
  -3   5   6  413.05    7.06
  -3   5   5    0.79    0.49
   3  -5  -5    0.34    0.48
  -3   5   5    0.57    0.48
  -3   5   5    0.35    0.50
  -3   5   5   -0.09    0.54
  -3   5   4  472.00    7.92
  -3   5   4  485.83    7.94
   3  -5  -4  467.94    7.93
  -3   5   4  468.87    7.92
  -3   5   4  474.81    7.94
  -3   5   3   14.20    0.71
  -3   5   3   14.34    0.69
  -3   5   3   14.43    0.64
   3  -5  -3   14.73    0.63
  -3   5   3   15.92    0.68
  -3   5   2    9.79    0.64
   3  -5  -2    8.79    0.52
  -3   5   2    8.84    0.65
  -3   5   1    4.59    0.54
   3  -5  -1    4.11    0.45
  -3   5   1    4.18    0.55
  -3   5   0    0.31    0.49
   3  -5   0    0.18    0.39
  -3   5   0    0.27    0.51
   3  -5   1    6.40    0.49
  -3   5  -1    6.40    0.52
  -3   5  -1    6.34    0.55
  -3   5  -2  618.92    9.75
   3  -5   2  563.47    9.83
  -3   5  -3   55.52    1.09
   3  -5   3   56.69    1.24
   3  -5   3   60.13    1.24
  -3   5  -4  796.76   13.03
   3  -5   4  806.42   13.24
   3  -5   5  140.42    2.63
  -3   5  -5  146.34    2.79
   3  -5   5  146.01    2.63
  -3   5  -6  177.33    3.29
  -3   5  -6  180.22    3.31
   3  -5   7   16.57    0.69
  -3   5  -7   16.54    0.85
  -3   5  -7   16.81    0.87
  -3   5  -8   31.50    1.11
  -3   5  -8   31.94    1.16
   3  -4 -12   36.01    1.28
   3  -4 -11    8.42    0.69
   3  -4 -11    8.76    0.80
   3  -4 -10   98.71    2.07
   3  -4 -10   90.35    1.98
   3  -4  -9   72.24    1.66
   3  -4  -9   75.36    1.71
  -3   4   9   70.12    1.63
  -3   4   9   75.21    1.49
   3  -4  -8  197.28    3.60
  -3   4   8  193.14    3.57
   3  -4  -8  188.01    3.53
  -3   4   7    0.76    0.50
  -3   4   7   -0.02    0.36
  -3   4   7   -0.30    0.51
  -3   4   7   -0.52    0.57
   3  -4  -7    0.11    0.57
  -3   4   6  125.76    1.24
  -3   4   6  130.10    1.32
   3  -4  -6  131.72    1.33
  -3   4   5   23.65    0.72
   3  -4  -5   23.28    0.72
  -3   4   5   23.94    0.77
  -3   4   4  163.66    2.95
  -3   4   4  161.16    2.92
   3  -4  -4  161.30    2.95
  -3   4   4  160.35    2.96
  -3   4   3   40.62    0.96
   3  -4  -3   39.76    0.97
  -3   4   3   39.23    0.98
  -3   4   3   40.06    0.99
  -3   4   3   40.94    0.99
  -3   4   2   -0.25    0.46
   3  -4  -2    0.06    0.38
  -3   4   2   -0.17    0.42
  -3   4   2    0.29    0.47
   3  -4  -1   34.15    0.81
  -3   4   1   33.13    0.83
  -3   4   0  233.09    3.95
   3  -4   0  238.16    3.99
  -3   4   0  227.97    3.97
  -3   4  -1    1.56    0.40
   3  -4   1    1.72    0.38
  -3   4  -1    1.18    0.42
  -3   4  -2   59.11    1.14
   3  -4   2   60.65    1.21
  -3   4  -2   56.61    1.21
  -3   4  -3   83.88    1.50
   3  -4   3   93.48    1.67
   3  -4   4  281.26    5.03
  -3   4  -4  295.98    4.85
  -3   4  -5   25.47    0.87
   3  -4   5   24.71    0.71
   3  -4   6  462.96    7.66
  -3   4  -6  481.48    7.84
  -3   4  -7   18.03    0.83
   3  -4   7   16.99    0.62
   3  -4   8   24.88    0.78
  -3   4  -8   24.82    0.97
  -3   4  -9   52.90    1.46
  -3   4  -9   55.93    1.52
   3  -3 -12    5.37    0.65
   3  -3 -12    5.93    0.78
   3  -3 -11    5.81    0.63
   3  -3 -11    6.39    0.71
   3  -3 -10    3.62    0.57
   3  -3 -10    3.61    0.62
   3  -3  -9    3.46    0.55
  -3   3   9    3.89    0.38
   3  -3  -9    4.28    0.63
  -3   3   8   13.59    0.64
   3  -3  -8   15.11    0.75
  -3   3   8   13.03    0.73
   3  -3  -8   13.50    0.74
  -3   3   8   13.65    0.49
  -3   3   8   13.12    0.68
  -3   3   7    7.63    0.57
  -3   3   7    8.51    0.43
   3  -3  -7    9.05    0.65
  -3   3   7    8.86    0.67
   3  -3  -7    8.52    0.69
  -3   3   6  380.96    6.50
   3  -3  -6  397.44    6.54
  -3   3   6  384.30    6.39
  -3   3   6  386.64    6.54
   3  -3  -6  388.93    6.53
   3  -3  -5   46.21    1.00
  -3   3   5   44.27    0.96
  -3   3   5   45.79    1.04
   3  -3  -5   46.09    1.03
   3  -3  -4   24.40    0.71
  -3   3   4   25.62    0.72
  -3   3   4   22.45    0.69
  -3   3   4   23.79    0.77
   3  -3  -4   24.69    0.77
   3  -3  -3   28.65    0.74
  -3   3   3   28.01    0.75
  -3   3   3   27.58    0.76
  -3   3   3   27.43    0.81
  -3   3   2 3293.72   52.45
  -3   3   2 3179.68   52.50
   3  -3  -2 3292.12   52.47
  -3   3   1  124.90    2.25
   3  -3  -1  130.22    2.27
  -3   3   0 2353.83   37.75
   3  -3   0 2346.31   37.76
  -3   3   0 2330.71   37.74
  -3   3  -1   23.64    0.60
   3  -3   1   22.66    0.59
  -3   3  -1   22.30    0.61
   3  -3   2  503.46    8.44
  -3   3  -2  521.52    8.45
  -3   3  -2  521.43    8.40
  -3   3  -3    0.10    0.27
   3  -3   3    0.18    0.30
   3  -3   4   71.30    1.00
  -3   3  -4   20.49    0.92
  -3   3  -5   -0.13    0.21
   3  -3   5    0.77    0.36
  -3   3  -6  265.29    4.45
   3  -3   6  242.64    4.25
  -3   3  -7   26.69    0.95
   3  -3   7   29.44    0.78
   3  -3   8  237.21    4.14
  -3   3  -8  248.89    4.38
  -3   3  -9    0.15    0.56
  -3   3 -10    2.15    0.68
   3  -2 -12   13.59    0.87
   3  -2 -11    6.06    0.63
   3  -2 -11    6.54    0.72
   3  -2 -10    4.01    0.55
   3  -2 -10    5.28    0.67
   3  -2  -9    9.37    0.69
   3  -2  -9    7.79    0.60
  -3   2   9    8.87    0.42
   3  -2  -8  189.85    3.55
  -3   2   8  199.06    3.35
   3  -2  -8  204.92    3.57
   3  -2  -8  194.91    3.56
  -3   2   8  195.54    3.51
  -3   2   7    0.98    0.31
  -3   2   7    0.09    0.20
  -3   2   7    0.64    0.46
   3  -2  -7    1.29    0.62
  -3   2   6  110.11    1.86
  -3   2   6  117.84    1.62
  -3   2   6  111.18    1.76
   3  -2  -6  120.54    1.87
   3  -2  -5   10.04    0.51
  -3   2   5   10.46    0.52
  -3   2   5   11.40    0.38
  -3   2   5   10.87    0.63
   3  -2  -5   10.10    0.60
   3  -2  -4   37.60    0.89
  -3   2   4   35.83    0.84
  -3   2   4   37.02    0.91
  -3   2   3   14.82    0.50
   3  -2  -3   14.23    0.51
  -3   2   3   14.61    0.57
   3  -2  -2    0.25    0.30
  -3   2   2    0.81    0.34
  -3   2   2    0.55    0.30
   3  -2  -1   51.11    1.01
  -3   2   1   51.19    1.03
   3  -2   0  130.56    2.23
  -3   2   0  124.45    2.22
   3  -2   1   53.78    1.00
  -3   2  -1   52.82    1.01
  -3   2  -2 1755.01   27.41
   3  -2   2 1651.75   27.40
  -3   2  -3   20.93    0.46
   3  -2   3   23.05    0.51
   3  -2   3   22.78    0.52
   3  -2   4  113.01    1.93
   3  -2   4  108.99    1.93
  -3   2  -4  112.01    2.09
   3  -2   5    2.92    0.31
  -3   2  -5    3.17    0.53
   3  -2   5    3.12    0.29
   3  -2   6   18.64    0.46
  -3   2  -6   18.47    0.72
  -3   2  -7    9.56    0.63
   3  -2   7    9.25    0.43
  -3   2  -7    8.84    0.64
  -3   2  -8 1321.49   21.73
   3  -2   8 1384.50   21.56
   3  -2   9  116.46    2.15
  -3   2  -9  115.08    2.38
  -3   2 -10    2.02    0.63
  -3   2 -11   31.96    1.10
   3  -1 -12    2.11    0.70
   3  -1 -11   -0.17    0.53
   3  -1 -11   -0.35    0.62
   3  -1 -10   45.11    1.25
   3  -1 -10   44.04    1.25
   3  -1  -9   33.74    1.02
   3  -1  -9   34.61    1.04
   3  -1  -8   48.84    1.18
   3  -1  -8   45.07    1.14
  -3   1   8   45.50    0.92
   3  -1  -8   45.09    1.21
  -3   1   8   44.42    1.10
   3  -1  -7   44.95    0.86
  -3   1   7   42.43    0.52
   3  -1  -7   42.54    0.92
  -3   1   7   41.30    0.79
  -3   1   6    5.08    0.28
   3  -1  -6    4.27    0.58
  -3   1   6    4.95    0.43
  -3   1   5   20.58    0.62
   3  -1  -5   20.42    0.68
  -3   1   5   20.40    0.45
  -3   1   5   18.34    0.71
   3  -1  -5   21.44    0.72
  -3   1   4   -0.03    0.19
   3  -1  -4    0.84    0.36
  -3   1   4    0.42    0.33
  -3   1   4    0.13    0.44
   3  -1  -3   18.15    0.55
  -3   1   3   17.64    0.50
   3  -1  -2    3.69    0.31
  -3   1   2    4.64    0.36
  -3   1   2    4.57    0.32
   3  -1  -1   90.07    1.58
  -3   1   1   87.32    1.57
  -3   1   1   87.47    1.63
  -3   1   0 3702.19   59.68
   3  -1   0 3704.59   59.68
  -3   1   0 3748.28   59.73
   3  -1   1   87.97    1.48
  -3   1  -1   90.30    1.58
  -3   1  -2  312.38    5.04
   3  -1   2  313.30    5.04
   3  -1   3   12.89    0.31
   3  -1   3   12.63    0.32
  -3   1  -3   12.25    0.50
   3  -1   4   57.96    1.01
  -3   1  -4   55.34    0.97
   3  -1   4   58.93    1.02
  -3   1  -4   60.05    1.21
   3  -1   5    6.12    0.26
   3  -1   5    5.68    0.27
  -3   1  -5    5.86    0.53
   3  -1   6  116.58    0.76
  -3   1  -6  117.80    1.24
   3  -1   7   91.18    1.65
   3  -1   7   95.41    1.68
  -3   1  -7   89.70    1.91
   3  -1   8    8.98    0.40
  -3   1  -8    8.73    0.64
  -3   1  -8    9.06    0.71
  -3   1  -9    3.45    0.67
   3  -1   9    2.98    0.37
  -3   1  -9    3.16    0.59
  -3   1 -10    9.49    0.70
  -3   1 -10    8.33    0.77
  -3   1 -11    5.11    0.68
  -3   1 -11    4.44    0.77
   3   0 -11   22.75    0.92
   3   0 -11   23.80    0.98
   3   0 -10    0.31    0.53
   3   0 -10    0.59    0.58
   3   0  -9   75.85    1.71
   3   0  -9   80.82    1.72
   3   0  -8   71.84    1.59
   3   0  -8   72.13    1.56
  -3   0   8   72.68    1.53
   3   0  -7   15.97    0.63
   3   0  -7   15.49    0.74
  -3   0   7   15.38    0.57
   3   0  -6   59.60    1.38
  -3   0   6   65.10    1.30
   3   0  -5   77.19    1.56
  -3   0   5   77.71    1.48
   3   0  -4  211.54    3.57
  -3   0   4  202.63    3.47
  -3   0   3   94.71    1.67
   3   0  -3   95.83    1.69
   3   0  -3   92.87    1.74
  -3   0   2  241.89    3.92
  -3   0   2  234.48    3.98
   3   0  -2  237.40    3.98
  -3   0   2  229.77    4.01
  -3   0   1   62.73    1.05
   3   0  -1   61.56    1.14
  -3   0   1   59.62    1.14
  -3   0   1   59.88    1.09
  -3   0   1   62.39    1.19
   3   0  -1   59.34    1.18
   3   0   0    4.02    0.23
  -3   0   0    4.53    0.25
  -3   0   0    4.13    0.26
  -3   0   0    4.13    0.34
   3   0   0    3.75    0.32
   3   0   1    8.37    0.25
  -3   0  -1    9.08    0.27
  -3   0  -1    8.98    0.35
  -3   0  -1    8.39    0.36
   3   0   2 1176.03   18.73
  -3   0  -2 1158.84   18.73
  -3   0  -2 1135.97   18.85
  -3   0  -2 1180.82   18.83
  -3   0  -3    1.82    0.37
  -3   0  -3    1.34    0.33
  -3   0  -3    0.70    0.23
  -3   0  -4   99.17    1.68
  -3   0  -4  101.49    1.83
  -3   0  -5   16.89    0.37
   3   0   5   16.51    0.34
   3   0   5   16.33    0.35
  -3   0  -5   16.66    0.61
   3   0   6   31.26    0.60
   3   0   6   30.98    0.61
  -3   0  -6   31.46    0.91
   3   0   7    0.66    0.22
  -3   0  -7    0.66    0.23
  -3   0  -7    0.67    0.58
  -3   0  -7    0.00    0.20
  -3   0  -8  255.01    4.10
   3   0   8  252.90    4.10
  -3   0  -8  243.36    4.33
  -3   0  -9    0.78    0.29
  -3   0  -9    0.18    0.63
  -3   0  -9    0.94    0.52
  -3   0 -10  190.72    3.33
  -3   0 -10  200.83    3.63
  -3   0 -10  198.51    3.63
  -3   0 -11   66.52    1.67
  -3   0 -11   71.89    1.71
  -3   0 -12   43.30    1.32
   3   1 -11   73.45    1.74
   3   1 -10  100.35    2.14
   3   1 -10  101.08    2.13
   3   1  -9   -0.08    0.50
   3   1  -9    0.15    0.56
   3   1  -8   85.22    1.84
  -3  -1   8   81.56    1.71
   3   1  -7   80.10    1.60
  -3  -1   7   72.74    1.60
   3   1  -7   77.51    1.65
  -3  -1   7   73.26    1.52
   3   1  -6  102.79    2.89
  -3  -1   6  346.95    3.18
  -3  -1   5   93.28    1.73
   3   1  -4  334.32    5.54
  -3  -1   4  324.24    5.43
   3   1  -3    4.68    0.32
   3   1  -3    4.50    0.37
  -3  -1   3    4.48    0.27
   3   1  -2   87.79    1.59
   3   1  -2   89.73    1.49
  -3  -1   2   85.69    1.48
  -3  -1   1   47.67    0.83
  -3  -1   1   44.92    0.93
  -3  -1   1   46.82    0.97
   3   1  -1   47.71    0.93
   3   1   0   43.32    0.78
   3   1   0   43.31    0.83
  -3  -1   0   47.74    0.80
  -3  -1   0   42.49    0.83
  -3  -1   0   41.75    0.75
  -3  -1   0   44.07    0.89
   3   1   0   42.48    0.87
   3   1   1    0.69    0.21
  -3  -1  -1    1.17    0.26
   3   1   1    0.63    0.17
  -3  -1  -1    1.19    0.21
  -3  -1  -1    0.81    0.26
   3   1   1    0.79    0.26
  -3  -1  -2 2996.01   48.13
  -3  -1  -2 3001.29   48.22
   3   1   2 2998.70   48.13
  -3  -1  -2 2990.76   48.18
  -3  -1  -2 3022.28   48.23
  -3  -1  -2 3001.67   48.19
   3   1   2 2996.17   48.22
  -3  -1  -3    0.98    0.33
   3   1   3    1.27    0.29
  -3  -1  -3    1.22    0.23
  -3  -1  -3    1.27    0.29
  -3  -1  -3    1.35    0.22
  -3  -1  -4   89.11    1.53
  -3  -1  -4   89.37    1.60
  -3  -1  -5    0.42    0.25
   3   1   5    0.32    0.31
   3   1   5    0.15    0.37
  -3  -1  -5    0.63    0.40
   3   1   6    1.13    0.38
  -3  -1  -6    0.82    0.26
  -3  -1  -6    0.75    0.14
   3   1   6    0.99    0.37
   3   1   6    0.73    0.13
   3   1   7    7.06    0.26
  -3  -1  -7    7.64    0.28
   3   1   7    7.16    0.50
  -3  -1  -7    6.80    0.62
  -3  -1  -7    7.04    0.31
   3   1   8   11.81    0.62
   3   1   8   14.01    0.40
   3   1   8   14.09    0.64
  -3  -1  -8   13.22    0.76
  -3  -1  -8   14.10    0.41
   3   1   9   17.31    0.72
  -3  -1  -9   18.28    0.51
  -3  -1  -9   17.33    0.84
  -3  -1  -9   19.32    0.82
  -3  -1 -10  353.92    6.00
  -3  -1 -10  347.00    5.71
  -3  -1 -11    4.74    0.79
  -3  -1 -11    5.52    0.69
  -3  -1 -12    0.35    0.78
  -3  -1 -12    0.95    0.68
   3   2 -11    5.22    0.72
   3   2 -10  117.35    2.38
   3   2 -10  114.47    2.41
   3   2  -9    5.68    0.62
   3   2  -9    6.02    0.64
   3   2  -8    9.74    0.66
   3   2  -8    9.58    0.67
  -3  -2   8    8.71    0.54
   3   2  -7   33.81    1.03
   3   2  -7   39.13    0.81
  -3  -2   7   35.20    0.92
   3   2  -7   38.65    1.00
   3   2  -6 1094.02    2.13
  -3  -2   6 1072.59    3.01
  -3  -2   5    4.66    0.38
   3   2  -5    5.11    0.26
  -3  -2   4  210.65    1.45
   3   2  -4  204.81    1.72
   3   2  -3   23.57    0.52
   3   2  -3   22.51    0.60
  -3  -2   3   22.78    0.48
   3   2  -2  734.55   11.74
  -3  -2   2  722.69   11.73
   3   2  -2  715.75   11.86
   3   2  -1   27.38    0.63
   3   2  -1   25.72    0.47
  -3  -2   1   26.05    0.65
   3   2  -1   25.25    0.47
  -3  -2   1   24.34    0.46
  -3  -2   0 1500.12   24.33
   3   2   0 1521.95   24.34
   3   2   0 1532.49   24.33
   3   2   0 1494.69   24.26
   3   2   1    0.62    0.21
   3   2   1    0.76    0.21
  -3  -2  -1    0.44    0.24
  -3  -2  -1    0.62    0.56
   3   2   1    0.55    0.25
  -3  -2  -2 2628.09   42.28
  -3  -2  -2 2645.68   42.37
  -3  -2  -2 2633.06   42.34
   3   2   2 2644.00   42.33
  -3  -2  -2 2620.98   42.29
   3   2   2 2641.24   42.29
  -3  -2  -2 2626.21   42.26
  -3  -2  -3    2.18    0.38
  -3  -2  -3    1.63    0.14
  -3  -2  -3    1.90    0.15
   3   2   3    1.65    0.21
  -3  -2  -3    1.58    0.31
  -3  -2  -3    1.62    0.18
   3   2   3    1.44    0.30
  -3  -2  -3    2.40    0.26
  -3  -2  -4  227.55    3.85
  -3  -2  -4  227.14    3.86
  -3  -2  -4  244.46    3.98
  -3  -2  -4  259.32    4.06
   3   2   4  259.45    4.00
   3   2   4  249.01    4.04
   3   2   4  257.10    3.97
  -3  -2  -4  241.68    3.87
  -3  -2  -4  248.33    3.97
  -3  -2  -5   10.26    0.42
   3   2   5   11.13    0.42
   3   2   5    8.62    0.46
   3   2   5    8.73    0.22
  -3  -2  -5    8.45    0.20
   3   2   5    9.72    0.41
  -3  -2  -5    9.07    0.45
  -3  -2  -6   50.84    0.99
  -3  -2  -6   48.22    0.87
   3   2   6   50.64    1.11
   3   2   6   48.72    0.87
   3   2   6   53.57    1.08
  -3  -2  -6   49.90    1.10
   3   2   6   54.65    1.01
  -3  -2  -7    3.01    0.22
   3   2   7    2.94    0.22
  -3  -2  -7    2.67    0.35
   3   2   7    2.69    0.44
   3   2   7    2.73    0.34
  -3  -2  -7    2.49    0.55
  -3  -2  -8  161.78    0.94
   3   2   8  167.33    1.09
   3   2   8  157.88    1.41
   3   2   8  161.72    0.96
  -3  -2  -8  157.08    1.47
  -3  -2  -8  159.25    1.07
  -3  -2  -9   12.05    0.77
  -3  -2  -9   12.48    0.41
   3   2   9   12.93    0.66
  -3  -2  -9   13.90    0.73
   3   2   9   12.30    0.40
   3   2   9   13.36    0.43
   3   2   9   11.57    0.61
  -3  -2 -10   16.37    0.89
  -3  -2 -10   17.60    0.84
  -3  -2 -10   15.76    0.58
  -3  -2 -10   16.54    0.49
  -3  -2 -11    4.74    0.69
  -3  -2 -11    4.38    0.82
  -3  -2 -12   39.00    1.31
  -3  -2 -12   40.62    1.23
   3   3 -10  117.19    2.41
   3   3  -9    8.45    0.69
   3   3  -9    7.98    0.68
   3   3  -8   10.66    0.74
   3   3  -8   10.42    0.66
  -3  -3   8    9.11    0.60
   3   3  -7   12.55    0.70
  -3  -3   7   12.93    0.64
   3   3  -6  368.31    7.16
  -3  -3   6  519.02    7.28
  -3  -3   5   78.29    1.01
   3   3  -5   81.68    0.66
   3   3  -4  334.71    2.88
  -3  -3   4  326.97    2.80
   3   3  -3   11.35    0.55
  -3  -3   3   11.07    0.54
  -3  -3   3   11.11    0.58
   3   3  -3   11.61    0.42
   3   3  -2    0.76    0.38
  -3  -3   2    1.05    0.38
  -3  -3   2    0.91    0.43
   3   3  -2    1.06    0.24
   3   3  -1  140.46    2.51
  -3  -3   1  135.20    2.50
   3   3  -1  135.97    2.34
   3   3   0 1259.81   20.08
  -3  -3   0 1218.09   20.12
  -3  -3   0 1217.87   20.07
   3   3   0 1253.05   19.99
  -3  -3  -1   38.51    0.81
   3   3   1   38.73    0.78
   3   3   1   40.65    0.81
   3   3   1   38.63    0.80
  -3  -3  -2  358.54    5.81
   3   3   2  361.01    5.83
  -3  -3  -2  354.68    5.89
  -3  -3  -2  365.74    5.82
   3   3   2  366.50    5.78
  -3  -3  -3    1.67    0.25
   3   3   3    1.65    0.34
  -3  -3  -3    1.64    0.35
   3   3   3    1.67    0.20
  -3  -3  -3    1.68    0.22
  -3  -3  -3    1.80    0.26
   3   3   3    1.47    0.16
  -3  -3  -4 1547.30   25.15
  -3  -3  -4 1563.09   25.26
  -3  -3  -4 1561.32   25.19
  -3  -3  -4 1566.91   25.15
   3   3   4 1568.15   25.19
   3   3   4 1583.93   25.27
  -3  -3  -4 1564.30   25.28
  -3  -3  -5    5.79    0.42
  -3  -3  -5    5.63    0.45
  -3  -3  -5    5.52    0.24
   3   3   5    6.08    0.25
   3   3   5    4.61    0.42
  -3  -3  -5    4.96    0.48
   3   3   5    5.43    0.33
  -3  -3  -6   53.03    1.14
  -3  -3  -6   51.35    0.95
   3   3   6   54.73    0.96
  -3  -3  -6   54.19    1.09
   3   3   6   49.38    1.15
  -3  -3  -6   49.91    1.17
   3   3   6   52.43    1.09
  -3  -3  -7   25.93    0.82
  -3  -3  -7   25.72    0.71
  -3  -3  -7   27.18    0.57
   3   3   7   25.96    0.57
   3   3   7   25.50    0.79
   3   3   7   26.67    0.76
  -3  -3  -8   15.80    0.57
  -3  -3  -8   15.36    0.76
  -3  -3  -8   16.18    0.43
   3   3   8   16.27    0.45
  -3  -3  -8   14.67    0.38
   3   3   8   15.51    0.63
  -3  -3  -9    9.55    0.75
  -3  -3  -9   10.56    0.38
   3   3   9    9.95    0.60
  -3  -3  -9    7.93    0.60
   3   3   9   10.17    0.57
  -3  -3  -9    9.76    0.36
  -3  -3  -9    9.61    0.46
  -3  -3 -10   31.16    1.08
  -3  -3 -10   32.18    0.72
  -3  -3 -11    2.22    0.64
  -3  -3 -11    2.18    0.34
  -3  -3 -11    2.23    0.77
  -3  -3 -12   15.23    0.95
  -3  -3 -12   12.76    0.84
  -3  -3 -13   32.44    1.23
  -3  -3 -13   25.43    1.10
   3   4  -8  143.46    2.69
   3   4  -8  135.67    2.76
  -3  -4   8  136.56    2.63
   3   4  -7   22.86    0.82
   3   4  -7   21.34    0.87
  -3  -4   7   21.07    0.77
  -3  -4   6  288.97    5.12
   3   4  -6  303.97    5.10
  -3  -4   5    0.23    0.48
  -3  -4   4  394.46    6.63
   3   4  -4  389.86    6.67
   3   4  -3  130.16    2.16
  -3  -4   3  134.17    2.14
   3   4  -2  262.00    4.44
  -3  -4   2  258.50    4.40
  -3  -4   2  251.69    4.41
   3   4  -2  253.67    4.24
   3   4  -1   33.88    0.85
  -3  -4   1   32.40    0.87
  -3  -4   1   35.16    0.90
   3   4  -1   35.57    0.68
   3   4   0  554.51    9.14
  -3  -4   0  552.29    9.17
   3   4   0  557.60    8.98
  -3  -4   0  555.00    9.14
  -3  -4  -1   18.50    0.57
  -3  -4  -1   18.20    0.54
   3   4   1   17.62    0.35
   3   4   2   53.78    0.97
  -3  -4  -2   58.33    1.12
  -3  -4  -2   56.67    1.11
   3   4   2   59.76    1.06
   3   4   2   55.73    1.10
  -3  -4  -3    5.81    0.37
  -3  -4  -3    5.41    0.45
   3   4   3    4.96    0.39
  -3  -4  -3    5.73    0.33
   3   4   3    5.94    0.26
   3   4   3    5.72    0.25
  -3  -4  -4  166.64    2.88
   3   4   4  174.24    2.98
  -3  -4  -4  178.86    2.89
  -3  -4  -4  173.02    2.89
   3   4   4  172.37    2.88
  -3  -4  -5    0.33    0.42
   3   4   5    0.27    0.41
  -3  -4  -5    0.00    0.25
   3   4   5    0.12    0.29
   3   4   5    0.23    0.27
  -3  -4  -5    0.63    0.41
  -3  -4  -6 1225.32   19.68
  -3  -4  -6 1188.35   19.63
   3   4   6 1231.75   19.57
  -3  -4  -6 1201.92   19.56
   3   4   6 1215.77   19.70
   3   4   6 1204.46   19.64
   3   4   7   -0.03    0.43
  -3  -4  -7    0.13    0.47
  -3  -4  -7    0.10    0.24
   3   4   7    0.14    0.40
   3   4   7    0.36    0.29
  -3  -4  -7   -0.24    0.54
  -3  -4  -8   86.03    1.36
  -3  -4  -8   80.70    1.03
   3   4   8   84.46    1.27
  -3  -4  -9    7.02    0.46
  -3  -4  -9    7.07    0.60
  -3  -4  -9    8.01    0.72
  -3  -4  -9    8.47    0.37
   3   4   9    7.98    0.52
  -3  -4 -10   77.26    1.30
  -3  -4 -10   73.91    0.87
  -3  -4 -10   75.27    1.01
  -3  -4 -11   22.00    0.94
  -3  -4 -11   22.06    1.01
  -3  -4 -11   22.52    0.62
  -3  -4 -12   29.76    1.15
  -3  -4 -13    9.10    0.96
   3   5  -7    0.65    0.57
  -3  -5   7    0.71    0.47
   3   5  -7    0.72    0.52
   3   5  -6    0.18    0.54
  -3  -5   6    0.41    0.49
   3   5  -6    0.11    0.46
  -3  -5   5   10.89    0.62
   3   5  -5   14.61    0.60
   3   5  -4    1.38    0.45
  -3  -5   4    1.94    0.48
   3   5  -3  109.85    2.10
  -3  -5   3  107.23    2.09
  -3  -5   2  592.00    9.88
  -3  -5   2  604.37    9.89
   3   5  -2  590.55    9.89
  -3  -5   1    3.79    0.50
  -3  -5   1    4.70    0.55
   3   5  -1    5.27    0.32
  -3  -5   0  599.70    9.81
  -3  -5   0  569.72    9.79
   3   5   0  609.89    9.64
  -3  -5   0  575.63    9.82
  -3  -5  -1   69.58    1.44
  -3  -5  -1   69.22    1.50
   3   5   1   73.30    1.49
   3   5   1   73.29    1.27
  -3  -5  -1   71.97    1.44
  -3  -5  -2   12.43    0.52
  -3  -5  -2   12.27    0.56
  -3  -5  -3    7.84    0.47
  -3  -5  -3    7.37    0.43
   3   5   3    7.88    0.32
   3   5   3    7.88    0.47
  -3  -5  -4  263.05    4.29
   3   5   4  282.31    4.25
  -3  -5  -4  254.49    4.37
  -3  -5  -4  273.74    4.31
   3   5   4  271.37    4.37
   3   5   4  275.55    4.18
   3   5   5    3.12    0.50
   3   5   5    3.02    0.38
  -3  -5  -5    2.88    0.55
  -3  -5  -5    3.04    0.33
   3   5   5    2.76    0.32
  -3  -5  -5    2.88    0.44
   3   5   6  448.21    7.36
  -3  -5  -6  441.30    7.35
  -3  -5  -6  434.77    7.23
  -3  -5  -6  436.57    7.27
   3   5   6  434.86    7.26
   3   5   6  445.37    7.34
  -3  -5  -7    0.01    0.53
   3   5   7    0.54    0.49
  -3  -5  -7    0.14    0.29
   3   5   7    0.27    0.49
   3   5   7    0.15    0.38
  -3  -5  -7    0.27    0.54
  -3  -5  -8  139.39    2.60
  -3  -5  -8  140.16    2.48
   3   5   8  146.30    2.61
  -3  -5  -8  142.53    2.62
   3   5   8  143.57    2.65
   3   5   8  139.78    2.59
  -3  -5  -9   26.70    0.81
  -3  -5  -9   26.57    0.67
   3   5   9   27.51    0.80
  -3  -5  -9   29.46    0.99
   3   5   9   26.58    0.81
  -3  -5 -10  276.75    4.88
  -3  -5 -10  273.80    4.69
   3   5  10  282.76    4.79
  -3  -5 -10  282.61    4.81
  -3  -5 -11   -0.01    0.33
  -3  -5 -11    0.21    0.71
  -3  -5 -12   87.11    1.98
  -3  -5 -13    9.37    0.94
   3   6  -6   70.58    1.65
  -3  -6   6   72.76    1.59
  -3  -6   5   22.07    0.81
   3   6  -5   24.43    0.77
  -3  -6   4  271.96    3.57
   3   6  -4  151.49    3.30
  -3  -6   3    2.20    0.53
  -3  -6   2  266.97    4.58
  -3  -6   2  256.01    4.60
  -3  -6   1   29.06    0.88
  -3  -6   1   29.11    0.91
  -3  -6   1   29.78    0.93
  -3  -6   0   22.79    0.80
  -3  -6   0   22.93    0.84
  -3  -6   0   22.81    0.79
  -3  -6  -1    0.63    0.51
  -3  -6  -1   -0.13    0.54
   3   6   1   -0.13    0.51
  -3  -6  -1    0.09    0.43
   3   6   1   -0.13    0.27
   3   6   2  851.33    9.20
  -3  -6  -2  879.57    9.43
  -3  -6  -2  879.51    9.53
  -3  -6  -2  845.44    9.42
  -3  -6  -3    0.10    0.48
  -3  -6  -3    0.18    0.39
   3   6   3    0.15    0.29
  -3  -6  -4  308.92    1.64
   3   6   4  309.65    1.34
  -3  -6  -4  294.68    1.58
   3   6   4  292.18    1.72
  -3  -6  -5    0.42    0.57
  -3  -6  -5    0.51    0.36
   3   6   5    0.87    0.35
   3   6   5    0.50    0.46
  -3  -6  -6   66.30    1.34
   3   6   6   70.00    1.48
  -3  -6  -6   66.75    1.38
   3   6   6   70.50    1.48
  -3  -6  -6   67.61    1.52
   3   6   6   66.39    1.33
   3   6   7    4.63    0.54
  -3  -6  -7    4.97    0.39
  -3  -6  -7    5.23    0.63
   3   6   7    4.85    0.58
  -3  -6  -7    5.52    0.62
   3   6   7    5.26    0.44
  -3  -6  -8 1932.60   30.48
   3   6   8 2037.14   30.51
  -3  -6  -8 1923.65   30.42
  -3  -6  -8 1935.72   30.36
   3   6   8 1914.28   30.41
   3   6   9    8.32    0.57
  -3  -6  -9    8.05    0.43
  -3  -6  -9    9.41    0.72
  -3  -6  -9    8.69    0.61
   3   6   9    9.06    0.55
  -3  -6 -10    4.30    0.39
  -3  -6 -10    4.14    0.50
   3   6  10    4.27    0.53
  -3  -6 -10    4.52    0.72
  -3  -6 -11    8.44    0.46
  -3  -6 -11    8.14    0.81
  -3  -6 -11    8.48    0.60
  -3  -6 -12    8.47    0.87
  -3  -6 -13    7.10    0.90
  -3  -7   5    7.10    0.64
  -3  -7   5    7.00    0.72
  -3  -7   4  425.40    7.25
  -3  -7   3    6.81    0.64
   3   7  -3    7.32    0.48
  -3  -7   2  143.34    2.75
  -3  -7   2  147.80    2.84
  -3  -7   1    0.30    0.56
  -3  -7   1    0.52    0.53
  -3  -7   0  304.74    5.22
  -3  -7   0  307.96    5.20
  -3  -7  -1    7.79    0.66
  -3  -7  -1    6.82    0.60
   3   7   1    7.35    0.66
  -3  -7  -1    7.18    0.57
   3   7   1    7.13    0.36
  -3  -7  -2   36.69    1.02
   3   7   2   36.97    0.80
  -3  -7  -2   35.41    0.96
   3   7   3    3.21    0.35
  -3  -7  -3    2.85    0.58
  -3  -7  -3    3.53    0.65
   3   7   3    2.87    0.49
  -3  -7  -3    3.08    0.47
  -3  -7  -4   15.02    0.67
   3   7   4   16.03    0.52
  -3  -7  -4   15.54    0.61
   3   7   5    0.37    0.44
  -3  -7  -5    0.54    0.62
   3   7   5   -0.49    0.36
  -3  -7  -5    0.51    0.39
   3   7   5    0.47    0.35
   3   7   6   63.65    1.23
  -3  -7  -6   60.38    1.38
   3   7   6   62.58    1.38
  -3  -7  -6   63.14    1.28
   3   7   6   66.22    1.29
   3   7   6   57.61    1.31
   3   7   6   54.24    1.02
  -3  -7  -7    1.44    0.60
   3   7   7    1.36    0.51
  -3  -7  -7    1.28    0.37
   3   7   7    1.44    0.42
   3   7   7    1.30    0.40
  -3  -7  -8  100.98    2.06
  -3  -7  -8  100.74    1.92
   3   7   8  104.66    1.95
  -3  -7  -8  100.71    2.00
   3   7   8   99.65    1.94
  -3  -7  -9   -0.19    0.58
  -3  -7  -9    0.23    0.37
   3   7   9    0.15    0.43
   3   7   9   -0.14    0.44
  -3  -7  -9   -0.15    0.64
  -3  -7 -10   56.79    1.39
  -3  -7 -10   59.88    1.28
  -3  -7 -11    7.01    0.46
  -3  -7 -11    7.24    0.80
  -3  -7 -11    7.19    0.64
  -3  -7 -12   18.66    0.99
  -3  -7 -12   18.70    0.81
  -3  -7 -13    7.13    0.93
  -3  -8   4   81.39    1.75
  -3  -8   3    0.14    0.50
  -3  -8   2  282.03    5.16
  -3  -8   2  321.59    5.35
  -3  -8   1   37.32    1.06
  -3  -8   1   39.82    1.13
  -3  -8   0  134.62    2.69
  -3  -8   0  150.06    2.79
  -3  -8  -1    3.96    0.68
  -3  -8  -1    3.19    0.52
  -3  -8  -2   49.75    1.34
   3   8   2   53.17    1.09
  -3  -8  -2   48.79    1.25
  -3  -8  -3    0.07    0.63
  -3  -8  -3    0.42    0.55
  -3  -8  -3    0.74    0.46
   3   8   3    0.62    0.33
  -3  -8  -4   84.89    1.74
   3   8   4   84.19    1.59
  -3  -8  -4   83.11    1.73
  -3  -8  -4   83.21    1.85
  -3  -8  -5   25.14    0.85
   3   8   5   27.63    0.73
  -3  -8  -5   24.43    0.79
  -3  -8  -6  280.56    4.98
  -3  -8  -6  272.41    4.87
   3   8   6  279.92    4.79
  -3  -8  -7    2.06    0.63
  -3  -8  -7    1.49    0.42
   3   8   7    1.42    0.45
   3   8   7    1.97    0.45
  -3  -8  -8   66.80    1.61
  -3  -8  -8   65.93    1.44
   3   8   8   68.62    1.44
  -3  -8  -9    0.53    0.61
  -3  -8  -9    0.53    0.38
  -3  -8 -10  211.08    3.93
  -3  -8 -10  213.93    3.80
  -3  -8 -10  221.34    3.90
  -3  -8 -11   10.86    0.56
  -3  -8 -11   11.12    0.90
  -3  -8 -11   10.98    0.75
  -3  -8 -12   34.82    1.24
  -3  -8 -12   33.76    1.09
  -3  -9   3   26.98    1.03
  -3  -9   2  351.03    6.12
  -3  -9   2  347.16    6.19
  -3  -9   1    1.09    0.64
  -3  -9   1    1.08    0.60
  -3  -9   0   57.76    1.45
  -3  -9   0   52.81    1.39
  -3  -9  -1    6.40    0.63
  -3  -9  -1    6.20    0.73
  -3  -9  -2  187.86    3.48
  -3  -9  -2  182.63    3.43
  -3  -9  -3    7.04    0.60
  -3  -9  -3    6.75    0.75
  -3  -9  -4   68.09    1.67
  -3  -9  -4   66.28    1.52
  -3  -9  -5   -0.12    0.63
  -3  -9  -5   -0.01    0.47
  -3  -9  -6  288.60    5.04
  -3  -9  -7    6.93    0.57
  -3  -9  -7    7.06    0.75
  -3  -9  -8   35.06    1.14
  -3  -9  -8   33.79    0.95
  -3  -9  -9    0.11    0.66
  -3  -9  -9    0.22    0.43
  -3  -9 -10  128.14    2.61
  -3  -9 -10  129.59    2.47
  -3  -9 -11    0.89    0.66
  -3 -10   1    0.83    0.70
  -3 -10   0  201.75    3.81
  -3 -10  -1   11.84    0.83
  -3 -10  -1   11.18    0.76
  -3 -10  -2  173.85    3.29
  -3 -10  -2  160.89    3.18
  -3 -10  -3    1.88    0.66
  -3 -10  -3    2.42    0.55
  -3 -10  -4    3.30    0.71
  -3 -10  -4    3.41    0.57
  -3 -10  -5    4.65    0.73
  -3 -10  -5    3.30    0.56
  -3 -10  -6  294.90    5.34
  -3 -10  -6  296.16    5.21
  -3 -10  -7    7.77    0.60
  -3 -10  -8   62.26    1.61
  -3 -10  -8   61.61    1.45
  -3 -10  -9    2.26    0.74
  -3 -10  -9    2.25    0.51
  -3 -10 -10  121.14    2.38
  -3 -11  -5    4.76    0.63
  -3 -11  -6  208.91    3.88
  -3 -11  -7    4.36    0.62
  -3 -11  -8  399.32    6.90
  -3 -11  -9    2.49    0.56
  -4   9   8   17.06    0.89
  -4   9   7    2.34    0.67
   4  -9  -6   46.83    1.34
  -4   9   6   45.27    1.32
   4  -9  -5   31.49    1.06
  -4   9   5   31.63    1.09
   4  -9  -4  217.21    4.02
  -4   9   4  214.97    4.04
   4  -9  -3   45.49    1.29
  -4   9   3   45.43    1.32
   4  -9  -2  292.59    5.34
  -4   9   2  308.63    5.45
   4  -9  -1   20.04    0.86
   4  -9   0    0.09    0.54
   4  -9   1    0.18    0.56
   4  -9   2   28.03    1.00
  -4   8  10    1.14    0.68
  -4   8   9   19.72    0.93
   4  -8  -8   40.61    1.24
  -4   8   8   39.72    1.22
   4  -8  -7   29.85    1.05
  -4   8   7   28.79    1.05
   4  -8  -6    3.67    0.58
  -4   8   6    3.40    0.71
   4  -8  -5    6.31    0.65
  -4   8   5    6.43    0.70
   4  -8  -4   -0.03    0.52
  -4   8   4    0.54    0.62
   4  -8  -3   13.71    0.73
  -4   8   3   13.48    0.81
   4  -8  -2   11.49    0.68
  -4   8   2   11.14    0.80
   4  -8  -1    2.39    0.53
   4  -8   0    3.11    0.55
   4  -8   1    8.60    0.64
   4  -8   2   36.32    1.07
   4  -8   3   22.05    0.86
  -4   7  10    6.45    0.76
  -4   7   9   35.58    1.16
   4  -7  -8   44.14    1.25
  -4   7   8   44.55    1.26
   4  -7  -7    9.98    0.71
  -4   7   7   10.54    0.75
   4  -7  -6  804.17   13.30
  -4   7   6  794.24   13.29
   4  -7  -5   14.01    0.72
  -4   7   5   14.34    0.76
   4  -7  -4  101.14    2.06
  -4   7   4   99.47    2.11
   4  -7  -3   11.90    0.66
  -4   7   3   10.38    0.72
  -4   7   2  272.04    4.65
   4  -7  -2  257.81    4.66
  -4   7   2  263.38    4.74
   4  -7  -1    4.58    0.52
  -4   7   1    4.76    0.63
  -4   7   0  157.12    2.83
   4  -7   0  149.29    2.86
   4  -7   1    0.39    0.47
   4  -7   2   58.39    1.36
   4  -7   3    7.68    0.59
   4  -7   4   65.64    1.50
  -4   7  -4   72.63    1.75
  -4   6  11   16.81    0.91
  -4   6  10    3.54    0.70
  -4   6   9    0.29    0.65
   4  -6  -8 1096.77   17.94
  -4   6   8 1077.60   17.90
   4  -6  -7   73.07    1.67
  -4   6   7   75.09    1.70
   4  -6  -6   92.08    1.96
  -4   6   6   94.27    1.98
   4  -6  -5  109.97    2.23
  -4   6   5  112.90    2.27
   4  -6  -4   27.42    0.87
  -4   6   4   25.65    0.94
  -4   6   3   -0.04    0.61
   4  -6  -3    0.30    0.45
  -4   6   3    0.21    0.56
  -4   6   3    0.14    0.59
  -4   6   2  264.51    4.54
   4  -6  -2  262.86    4.56
  -4   6   2  259.12    4.54
  -4   6   2  253.60    4.60
  -4   6   1    1.81    0.57
   4  -6  -1    1.28    0.44
  -4   6   1    1.30    0.53
   4  -6   0  276.48    4.83
  -4   6   0  270.92    4.80
  -4   6  -1    0.12    0.51
   4  -6   1   -0.01    0.42
  -4   6  -1   -0.04    0.56
   4  -6   2   87.51    1.77
   4  -6   3   13.42    0.59
   4  -6   3   13.20    0.63
   4  -6   4   19.88    0.70
  -4   6  -5    6.67    0.69
   4  -6   5    7.16    0.53
  -4   5  10    1.25    0.67
  -4   5   9   16.55    0.87
   4  -5  -8  321.24    5.46
  -4   5   8  302.98    5.22
  -4   5   8  306.23    5.41
   4  -5  -7  102.45    2.10
  -4   5   7   99.26    2.09
   4  -5  -6  289.99    5.16
  -4   5   6  302.65    5.19
  -4   5   5   54.14    1.38
   4  -5  -5   57.16    1.32
  -4   5   5   56.09    1.30
  -4   5   5   55.10    1.36
  -4   5   4 1121.10   17.94
   4  -5  -4 1103.43   17.94
  -4   5   4 1071.32   17.90
  -4   5   4 1095.29   17.92
  -4   5   4 1091.98   17.97
  -4   5   3    5.45    0.61
   4  -5  -3    5.42    0.52
  -4   5   3    6.01    0.57
  -4   5   3    6.06    0.54
  -4   5   3    6.34    0.64
  -4   5   2  197.76    3.55
   4  -5  -2  205.34    3.58
  -4   5   2  204.26    3.57
  -4   5   2  200.91    3.64
  -4   5   1    1.54    0.56
   4  -5  -1    1.06    0.43
  -4   5   1    1.69    0.53
  -4   5   0  139.37    2.57
  -4   5   0  139.03    2.59
  -4   5  -1   51.12    1.16
   4  -5   1   50.89    1.16
   4  -5   2  895.81   15.09
  -4   5  -2  903.68   15.08
   4  -5   3   94.31    1.83
  -4   5  -3   97.96    1.74
   4  -5   3   96.51    1.86
   4  -5   4   60.18    1.27
  -4   5  -4   60.06    1.46
   4  -5   4   59.10    1.27
   4  -5   5   40.51    0.98
  -4   5  -6   52.85    1.43
  -4   5  -7    1.11    0.62
   4  -4 -11   30.69    1.13
   4  -4 -10  106.27    2.24
  -4   4   9    9.27    0.75
   4  -4  -8  221.48    4.15
  -4   4   8  220.89    4.15
   4  -4  -7    7.82    0.60
  -4   4   7    7.90    0.68
  -4   4   7    8.34    0.44
  -4   4   7    7.97    0.58
  -4   4   6 1176.79   19.47
   4  -4  -6 1185.90   19.54
  -4   4   6 1207.71   19.52
  -4   4   6 1208.26   19.55
   4  -4  -5   26.41    0.80
  -4   4   5   25.70    0.81
  -4   4   5   25.75    0.85
  -4   4   5   26.27    0.91
   4  -4  -4  386.82    6.48
  -4   4   4  383.65    6.47
  -4   4   4  375.07    6.44
  -4   4   4  389.78    6.51
  -4   4   4  378.80    6.49
   4  -4  -3  124.79    2.28
  -4   4   3  125.37    2.28
  -4   4   3  118.06    2.26
  -4   4   3  119.23    2.32
  -4   4   3  119.22    2.31
   4  -4  -2   51.03    1.13
  -4   4   2   49.08    1.14
  -4   4   2   48.77    1.16
  -4   4   1   -0.15    0.49
   4  -4  -1    0.31    0.37
  -4   4   1    0.10    0.46
  -4   4   0   43.28    1.02
   4  -4   0   44.09    0.97
  -4   4   0   40.25    0.98
  -4   4  -1   22.29    0.69
   4  -4   1   22.16    0.65
  -4   4  -1   24.09    0.74
  -4   4  -2   80.63    1.52
   4  -4   2   79.78    1.56
  -4   4  -2   81.73    1.58
  -4   4  -3    5.65    0.40
   4  -4   3    5.12    0.42
  -4   4  -4    6.13    0.28
  -4   4  -4    5.87    0.67
   4  -4   5   42.10    0.71
  -4   4  -5   42.27    0.98
  -4   4  -6    1.63    0.61
   4  -4   6    2.20    0.38
  -4   4  -7   -0.14    0.56
  -4   4  -7   -0.45    0.64
  -4   4  -8    0.45    0.64
  -4   4  -8    0.59    0.70
   4  -3 -11    3.33    0.63
   4  -3 -11    3.16    0.71
   4  -3 -10    3.79    0.60
   4  -3 -10    5.92    0.69
   4  -3  -9   20.16    0.87
   4  -3  -8  476.10    7.90
  -4   3   8  455.14    7.91
  -4   3   7   83.01    1.53
  -4   3   7   84.11    1.71
  -4   3   7   82.69    1.80
   4  -3  -7   79.16    1.75
  -4   3   6   90.19    1.82
   4  -3  -6   90.99    1.87
  -4   3   6   97.29    1.89
  -4   3   6   91.58    1.91
  -4   3   6   92.33    1.67
   4  -3  -6   90.49    1.89
   4  -3  -5   88.05    1.77
  -4   3   5   84.99    1.74
  -4   3   5   85.09    1.79
  -4   3   5   82.39    1.68
   4  -3  -5   87.32    1.77
   4  -3  -4    1.87    0.45
  -4   3   4    1.89    0.51
  -4   3   4    1.77    0.44
  -4   3   4    1.82    0.55
   4  -3  -3   10.77    0.53
  -4   3   3   10.61    0.59
  -4   3   3   12.24    0.58
  -4   3   2   78.70    1.50
   4  -3  -2   77.42    1.48
   4  -3  -1    1.53    0.35
  -4   3   1    1.87    0.42
   4  -3   0  201.91    3.48
  -4   3   0  201.93    3.48
  -4   3   0  207.74    3.59
   4  -3   1   15.60    0.51
  -4   3  -1   15.71    0.56
   4  -3   2   93.95    1.73
  -4   3  -2   97.06    1.75
  -4   3  -2   93.93    1.72
  -4   3  -3  232.89    3.83
   4  -3   3  225.62    3.87
  -4   3  -4 3257.79   53.62
  -4   3  -4 3344.60   53.35
   4  -3   4 3326.15   53.45
  -4   3  -4 3283.73   53.62
   4  -3   5  208.35    3.51
  -4   3  -5  201.51    3.70
   4  -3   6  579.91    9.52
  -4   3  -6  581.63    9.75
  -4   3  -7   12.35    0.71
   4  -3   7   12.16    0.47
  -4   3  -7   11.95    0.78
  -4   3  -8  208.30    3.73
  -4   3  -8  188.25    3.68
  -4   3  -9    2.14    0.77
  -4   3  -9    1.31    0.63
   4  -2 -11    0.50    0.66
   4  -2 -10  222.22    4.00
   4  -2 -10  210.48    3.99
   4  -2  -9   56.58    1.43
   4  -2  -8   15.80    0.76
  -4   2   8   14.59    0.65
   4  -2  -7    2.06    0.48
  -4   2   7    1.52    0.46
  -4   2   7    1.61    0.28
  -4   2   7    1.60    0.59
   4  -2  -7    1.48    0.59
   4  -2  -7    1.49    0.51
  -4   2   6    3.91    0.32
  -4   2   6    4.45    0.54
   4  -2  -6    2.95    0.49
  -4   2   6    3.49    0.48
  -4   2   6    3.92    0.67
   4  -2  -6    3.51    0.58
   4  -2  -6    4.04    0.52
   4  -2  -5    3.10    0.47
  -4   2   5    3.02    0.52
  -4   2   5    3.17    0.29
  -4   2   5    3.13    0.46
  -4   2   5    3.00    0.63
  -4   2   4  710.18   11.58
  -4   2   4  699.66   11.62
   4  -2  -4  711.90   11.64
   4  -2  -3    0.13    0.38
  -4   2   3    0.25    0.44
  -4   2   3    0.58    0.39
   4  -2  -2  720.71   11.83
  -4   2   2  719.28   11.82
  -4   2   2  730.34   11.81
   4  -2  -1    0.35    0.30
  -4   2   1    0.11    0.35
  -4   2   1    0.14    0.42
   4  -2   0 1167.61   19.04
  -4   2   0 1165.41   19.03
  -4   2   0 1207.74   19.14
   4  -2   1    1.41    0.27
  -4   2  -1    1.15    0.31
  -4   2  -1    1.41    0.43
   4  -2   2  644.43   10.51
  -4   2  -2  648.47   10.51
  -4   2  -3   64.12    1.41
   4  -2   3   67.46    1.22
   4  -2   4  156.12    2.57
  -4   2  -4  146.94    2.77
   4  -2   4  147.46    2.56
  -4   2  -4  150.63    2.77
  -4   2  -4  152.25    2.52
  -4   2  -5   19.76    0.75
   4  -2   5   20.02    0.50
  -4   2  -5   20.19    0.82
   4  -2   5   19.45    0.48
   4  -2   6  187.69    3.12
   4  -2   6  184.41    3.12
  -4   2  -6  176.85    3.36
  -4   2  -7    0.46    0.64
   4  -2   7    0.37    0.27
  -4   2  -8  152.33    2.98
  -4   2  -8  160.57    3.06
  -4   2  -9   25.78    0.96
  -4   2  -9   23.62    1.02
  -4   2 -10   -0.17    0.79
  -4   2 -10    0.36    0.64
   4  -1 -11   -0.06    0.63
   4  -1 -10   13.08    0.76
   4  -1 -10   13.52    0.78
   4  -1  -9   31.67    1.01
   4  -1  -8  199.07    3.52
  -4   1   8  190.75    3.47
   4  -1  -7    0.55    0.45
  -4   1   7    0.87    0.40
  -4   1   7    1.01    0.20
   4  -1  -7    1.11    0.48
   4  -1  -6  114.36    2.00
  -4   1   6  105.59    1.67
  -4   1   6  116.94    1.99
   4  -1  -6   69.06    1.83
   4  -1  -6   72.48    1.90
  -4   1   6  112.49    1.91
  -4   1   5   35.24    0.86
   4  -1  -5   36.51    0.93
  -4   1   5   34.84    0.92
  -4   1   5   34.43    0.64
  -4   1   5   35.07    1.01
   4  -1  -4   46.74    1.07
  -4   1   4   46.71    1.08
  -4   1   4   46.65    0.99
  -4   1   4   45.01    0.81
   4  -1  -3    8.06    0.45
  -4   1   3    7.91    0.41
  -4   1   3    7.69    0.50
   4  -1  -2 1175.18   18.41
  -4   1   2 1122.83   18.38
  -4   1   2 1113.97   18.34
  -4   1   2 1132.26   18.43
   4  -1  -1    2.72    0.31
  -4   1   1    2.33    0.33
  -4   1   1    2.49    0.43
  -4   1   1    2.28    0.30
   4  -1   0    2.35    0.28
  -4   1   0    2.17    0.33
  -4   1   0    1.84    0.39
  -4   1  -1   74.31    1.45
   4  -1   1   77.83    1.37
  -4   1  -1   78.62    1.38
  -4   1  -1   75.56    1.49
  -4   1  -2  124.08    2.24
   4  -1   2  126.48    2.10
  -4   1  -2  122.16    2.10
  -4   1  -2  126.00    2.24
   4  -1   3    2.58    0.18
  -4   1  -3    2.62    0.48
  -4   1  -3    2.34    0.22
  -4   1  -3    2.60    0.47
   4  -1   4  191.69    3.28
  -4   1  -4  200.14    3.52
   4  -1   4  197.06    3.28
  -4   1  -4  193.55    3.47
  -4   1  -5   36.98    0.71
   4  -1   5   41.30    0.72
  -4   1  -5   41.57    1.05
  -4   1  -5   40.10    1.02
   4  -1   5   39.76    0.72
   4  -1   6 2522.17   40.80
   4  -1   6 2553.98   40.80
  -4   1  -6 2549.29   41.04
   4  -1   7  131.85    2.23
   4  -1   7  131.95    2.23
  -4   1  -7  131.12    2.54
  -4   1  -8   28.87    0.96
  -4   1  -8   28.95    1.04
  -4   1  -9    4.59    0.78
  -4   1  -9    4.83    0.64
  -4   1 -10    6.14    0.82
  -4   1 -10    6.20    0.68
   4   0 -11   29.95    1.06
   4   0 -10    4.29    0.64
   4   0 -10    4.96    0.67
   4   0  -9   21.15    0.84
   4   0  -8   43.63    1.12
  -4   0   8   40.90    1.05
   4   0  -7    6.15    0.59
   4   0  -7    7.18    0.54
  -4   0   7    6.28    0.48
   4   0  -6  117.78    2.23
  -4   0   6  111.84    2.21
  -4   0   6  115.01    2.12
   4   0  -5   78.08    1.62
  -4   0   5   78.01    1.61
  -4   0   5   79.09    1.50
  -4   0   4   19.91    0.63
   4   0  -4   20.94    0.58
  -4   0   4   20.28    0.49
  -4   0   3   44.85    0.89
   4   0  -3   42.55    0.98
  -4   0   3   42.63    0.98
  -4   0   3   43.17    1.07
   4   0  -2   98.24    1.73
  -4   0   2  101.66    1.66
  -4   0   2   99.00    1.74
  -4   0   2  100.60    1.80
   4   0  -1   73.86    1.36
  -4   0   1   72.61    1.36
  -4   0   1   74.69    1.26
  -4   0   1   70.38    1.30
  -4   0   1   72.36    1.44
   4   0   0  644.93   10.52
  -4   0   0  641.37   10.52
  -4   0   0  650.05   10.50
  -4   0   0  655.04   10.59
   4   0   1  146.76    2.47
  -4   0  -1  145.83    2.47
  -4   0  -1  144.98    2.53
  -4   0  -1  153.64    2.58
   4   0   2  477.61    7.85
  -4   0  -2  493.24    7.85
  -4   0  -2  488.09    7.97
  -4   0  -2  481.89    7.96
  -4   0  -3   25.76    0.71
  -4   0  -3   25.61    0.66
  -4   0  -3   27.12    0.66
  -4   0  -4   30.23    0.65
  -4   0  -4   29.17    0.82
  -4   0  -4   28.39    0.78
  -4   0  -5   41.12    0.79
  -4   0  -5   40.61    1.03
  -4   0  -5   40.27    1.00
  -4   0  -6    2.19    0.23
  -4   0  -6    1.60    0.58
  -4   0  -6    2.34    0.55
   4   0   7    0.00    0.09
  -4   0  -7    0.09    0.60
   4   0   8   28.01    0.55
  -4   0  -8   29.65    1.01
  -4   0  -9   39.72    1.12
  -4   0  -9   36.46    1.17
  -4   0 -10   41.21    1.18
  -4   0 -10   36.68    1.26
  -4   0 -11   44.75    1.39
  -4   0 -11   51.98    1.44
   4   1 -10   12.31    0.78
   4   1 -10   12.43    0.78
   4   1  -9    1.11    0.55
   4   1  -9    1.71    0.60
   4   1  -8   45.13    1.17
  -4  -1   8   42.18    1.06
   4   1  -7   85.30    1.69
  -4  -1   7   79.70    1.62
   4   1  -6   41.69    1.12
  -4  -1   6   43.26    1.12
  -4  -1   6   44.84    0.99
   4   1  -5   51.97    0.91
  -4  -1   5   54.06    0.92
   4   1  -4   99.11    1.09
  -4  -1   4  101.92    0.85
   4   1  -3   19.22    0.59
  -4  -1   3   18.53    0.61
   4   1  -3   19.17    0.48
  -4  -1   3   18.94    0.46
   4   1  -2  122.66    2.16
  -4  -1   2  114.85    2.15
  -4  -1   2  117.22    2.20
  -4  -1   2  121.13    2.03
   4   1  -1   45.00    0.94
  -4  -1   1   45.59    0.82
  -4  -1   1   44.85    1.02
  -4  -1   1   43.04    0.93
  -4  -1   0    6.01    0.28
   4   1   0    5.16    0.31
  -4  -1   0    5.45    0.35
  -4  -1   0    5.32    0.22
  -4  -1   0    5.19    0.41
   4   1   1   37.25    0.72
  -4  -1  -1   36.26    0.73
  -4  -1  -1   36.83    0.81
  -4  -1  -1   36.48    0.76
   4   1   2 2478.32   39.90
   4   1   2 2450.46   39.80
  -4  -1  -2 2467.93   39.80
  -4  -1  -2 2574.91   39.85
  -4  -1  -2 2458.74   39.90
  -4  -1  -2 2448.76   39.88
  -4  -1  -3  118.20    2.05
  -4  -1  -3  114.50    2.01
  -4  -1  -3  112.87    2.07
  -4  -1  -3  112.40    2.00
  -4  -1  -4   72.31    1.31
  -4  -1  -4   71.80    1.41
  -4  -1  -4   70.98    1.34
  -4  -1  -4   71.92    1.29
  -4  -1  -5    1.09    0.50
   4   1   5    1.17    0.42
  -4  -1  -5    1.38    0.31
  -4  -1  -5    0.90    0.46
   4   1   6  132.55    2.50
  -4  -1  -6  136.80    2.32
  -4  -1  -6  133.15    2.51
  -4  -1  -6  135.05    2.47
  -4  -1  -7    5.50    0.34
  -4  -1  -7    4.81    0.61
  -4  -1  -7    4.53    0.55
  -4  -1  -8    7.65    0.67
  -4  -1  -8    7.79    0.29
  -4  -1  -9    5.38    0.71
  -4  -1 -10   16.62    0.87
  -4  -1 -10   14.02    0.88
  -4  -1 -11    9.81    0.77
  -4  -1 -11    7.94    0.81
  -4  -1 -12    0.63    0.85
   4   2  -9   49.20    1.26
   4   2  -9   48.24    1.35
   4   2  -8  201.94    3.50
  -4  -2   8  186.50    3.43
   4   2  -7   32.75    0.92
  -4  -2   7   31.53    0.84
   4   2  -6   94.41    1.98
  -4  -2   6   97.18    1.81
   4   2  -5    2.18    0.49
  -4  -2   5    2.37    0.52
  -4  -2   5    2.09    0.35
   4   2  -4    4.45    0.49
  -4  -2   4    4.46    0.52
  -4  -2   4    4.52    0.34
   4   2  -3   36.57    0.93
  -4  -2   3   37.68    0.97
   4   2  -3   38.52    0.79
  -4  -2   3   38.63    0.77
   4   2  -3   41.19    1.00
   4   2  -2  272.34    3.51
  -4  -2   2  280.26    3.51
   4   2  -2  284.67    3.30
  -4  -2   2  279.66    3.29
  -4  -2   1   23.16    0.63
   4   2  -1   23.17    0.60
   4   2   0 1527.73   24.41
  -4  -2   0 1499.71   24.39
   4   2   0 1508.84   24.31
   4   2   1   23.97    0.56
  -4  -2  -1   22.41    0.55
   4   2   1   23.45    0.53
  -4  -2  -1   21.08    0.65
  -4  -2  -1   22.05    0.60
   4   2   1   23.81    0.59
  -4  -2  -1   23.44    0.56
   4   2   2  200.65    3.27
  -4  -2  -2  198.18    3.26
   4   2   2  204.67    3.33
  -4  -2  -2  198.86    3.40
  -4  -2  -2  198.05    3.33
  -4  -2  -2  196.54    3.30
   4   2   2  197.83    3.30
  -4  -2  -2  189.42    3.22
  -4  -2  -3   71.77    1.24
  -4  -2  -3   70.97    1.40
   4   2   3   76.53    1.40
  -4  -2  -3   70.23    1.24
  -4  -2  -3   75.45    1.31
  -4  -2  -3   74.69    1.30
  -4  -2  -4  139.17    2.48
  -4  -2  -4  138.99    2.42
   4   2   4  141.76    2.46
  -4  -2  -4  138.40    2.33
  -4  -2  -4  135.18    2.38
  -4  -2  -5   14.54    0.65
  -4  -2  -5   14.22    0.50
   4   2   5   13.92    0.56
  -4  -2  -5   14.02    0.38
  -4  -2  -5   14.22    0.55
  -4  -2  -6  258.87    4.48
   4   2   6  239.12    4.42
  -4  -2  -6  277.77    4.37
   4   2   6  261.25    4.39
  -4  -2  -6  257.68    4.24
  -4  -2  -6  251.90    4.39
   4   2   7    0.10    0.45
  -4  -2  -7    0.05    0.35
   4   2   7    0.27    0.39
  -4  -2  -7    0.41    0.56
  -4  -2  -7    0.80    0.54
  -4  -2  -8  156.28    2.65
   4   2   8  157.61    2.86
   4   2   8  153.18    2.80
  -4  -2  -9    0.35    0.31
  -4  -2  -9    0.33    0.13
   4   2   9    0.41    0.44
  -4  -2  -9    0.54    0.62
  -4  -2 -10  286.89    4.89
  -4  -2 -10  258.38    4.78
  -4  -2 -11   36.17    1.22
  -4  -2 -11   41.53    1.26
  -4  -2 -12   14.43    1.01
  -4  -2 -12   16.33    0.90
  -4  -3   9    1.85    0.59
   4   3  -8  450.77    7.41
  -4  -3   8  421.35    7.43
   4   3  -7   16.85    0.72
   4   3  -6    0.83    0.52
  -4  -3   6    0.56    0.36
  -4  -3   5   23.78    0.63
   4   3  -5   22.94    0.83
   4   3  -4  198.23    3.60
  -4  -3   4  196.66    3.58
   4   3  -4  207.25    3.62
   4   3  -3    0.53    0.45
  -4  -3   3    0.97    0.50
   4   3  -3    0.98    0.30
   4   3  -3    0.94    0.53
  -4  -3   2  427.46    5.49
   4   3  -2  437.35    5.53
   4   3  -2  422.11    5.25
  -4  -3   2  427.89    5.56
   4   3  -1   25.81    0.72
  -4  -3   1   24.93    0.72
  -4  -3   1   24.71    0.77
   4   3  -1   25.68    0.51
   4   3   0  756.96   12.20
  -4  -3   0  731.01   12.19
   4   3   0  752.01   12.09
   4   3   1   19.60    0.54
  -4  -3  -1   19.14    0.56
  -4  -3  -1   18.11    0.64
   4   3   1   18.98    0.48
  -4  -3  -2  130.55    2.25
   4   3   2  131.25    2.28
   4   3   2  133.87    2.25
  -4  -3  -3   20.87    0.49
  -4  -3  -3   20.41    0.46
  -4  -3  -3   21.21    0.66
  -4  -3  -3   19.83    0.47
   4   3   3   20.91    0.59
   4   3   3   22.54    0.49
  -4  -3  -4  529.62    8.41
  -4  -3  -4  505.49    8.36
  -4  -3  -4  511.84    8.51
  -4  -3  -4  515.02    8.36
   4   3   4  527.53    8.52
   4   3   4  518.17    8.40
  -4  -3  -4  516.59    8.52
  -4  -3  -5   12.18    0.29
  -4  -3  -5   13.02    0.55
  -4  -3  -5   12.57    0.29
   4   3   5   11.57    0.55
  -4  -3  -5   12.11    0.65
   4   3   5   12.85    0.43
  -4  -3  -5   12.97    0.53
  -4  -3  -6   93.63    1.60
  -4  -3  -6   74.62    1.32
  -4  -3  -6   97.06    1.62
  -4  -3  -6   77.90    1.32
   4   3   6   90.33    1.63
  -4  -3  -6   83.46    1.66
   4   3   6   93.96    1.56
  -4  -3  -7    1.90    0.11
  -4  -3  -7    2.20    0.43
   4   3   7    2.38    0.49
  -4  -3  -7    2.71    0.61
   4   3   7    2.19    0.41
  -4  -3  -7    2.65    0.58
  -4  -3  -8  142.24    2.29
  -4  -3  -8  141.82    2.16
   4   3   8  139.42    2.31
   4   3   8  142.86    2.25
  -4  -3  -9   15.50    0.79
  -4  -3  -9   13.99    0.33
   4   3   9   15.85    0.65
  -4  -3  -9   13.25    0.33
  -4  -3  -9   14.58    0.54
  -4  -3 -10  107.96    2.24
  -4  -3 -10  112.77    2.02
  -4  -3 -11   28.68    1.09
  -4  -3 -11   24.00    1.01
  -4  -3 -12  183.18    3.59
  -4  -3 -12  195.36    3.64
  -4  -4   8   57.51    1.43
  -4  -4   7   46.39    1.25
   4   4  -6  138.35    2.92
   4   4  -6  148.04    2.75
   4   4  -5    3.60    0.57
  -4  -4   5    5.67    0.96
   4   4  -4   17.78    0.73
   4   4  -4   19.21    0.78
   4   4  -3   75.29    1.66
   4   4  -3   81.25    1.46
  -4  -4   3   76.44    1.65
   4   4  -3   79.13    1.69
   4   4  -2   45.21    0.85
  -4  -4   2   43.01    1.09
  -4  -4   2   44.56    1.16
   4   4  -2   46.75    1.13
   4   4  -2   44.88    1.08
   4   4  -1   76.53    1.38
  -4  -4   1   75.56    1.37
  -4  -4   1   70.73    1.40
   4   4  -1   72.42    1.13
   4   4   0    7.08    0.44
  -4  -4   0    7.30    0.51
  -4  -4   0    7.31    0.60
   4   4   0    6.88    0.33
   4   4   1    0.40    0.32
  -4  -4  -1    0.49    0.39
   4   4   2  449.63    7.36
  -4  -4  -2  435.78    7.35
  -4  -4  -2  442.28    7.46
  -4  -4  -2  444.27    7.37
   4   4   2  461.05    7.34
  -4  -4  -3   13.36    0.46
  -4  -4  -3   12.78    0.60
  -4  -4  -3   14.30    0.46
   4   4   3   12.22    0.29
   4   4   3   14.03    0.39
   4   4   3   13.84    0.54
  -4  -4  -4  261.57    4.33
  -4  -4  -4  250.69    4.45
  -4  -4  -4  268.22    4.30
  -4  -4  -4  251.22    4.32
   4   4   4  264.43    4.30
   4   4   4  263.42    4.43
  -4  -4  -5    4.15    0.32
  -4  -4  -5    4.06    0.28
  -4  -4  -5    3.81    0.49
   4   4   5    3.98    0.43
   4   4   5    4.10    0.32
  -4  -4  -5    3.96    0.42
  -4  -4  -6   23.65    0.55
  -4  -4  -6   24.06    0.79
  -4  -4  -6   23.66    0.72
  -4  -4  -6   23.89    0.53
   4   4   6   23.39    0.76
   4   4   6   23.81    0.64
  -4  -4  -7    1.13    0.49
  -4  -4  -7    0.83    0.23
   4   4   7    0.67    0.37
   4   4   7    0.46    0.45
  -4  -4  -7    0.79    0.54
  -4  -4  -7    0.73    0.62
  -4  -4  -8    9.97    0.55
  -4  -4  -8    9.51    0.66
  -4  -4  -8   10.02    0.33
   4   4   8   10.07    0.32
   4   4   8    9.24    0.58
   4   4   8    9.44    0.50
  -4  -4  -8    7.82    0.71
  -4  -4  -9    8.90    0.50
  -4  -4  -9    8.28    0.70
  -4  -4  -9    8.60    0.32
   4   4   9    9.03    0.54
  -4  -4  -9    7.07    0.68
  -4  -4 -10   32.37    0.82
  -4  -4 -10   35.12    1.08
  -4  -4 -11    4.72    0.70
  -4  -4 -11    5.60    0.78
  -4  -4 -12    0.25    0.67
  -4  -4 -12   -0.13    0.78
  -4  -4 -13   22.15    1.15
  -4  -5   7    8.71    0.66
  -4  -5   6  275.61    4.87
   4   5  -5   87.07    1.90
  -4  -5   5   82.55    1.84
   4   5  -4   10.77    0.69
  -4  -5   4   10.89    0.67
   4   5  -3   47.19    1.19
  -4  -5   3   44.07    1.17
   4   5  -3   48.59    1.21
   4   5  -2    5.49    0.52
  -4  -5   2    7.08    0.62
  -4  -5   2    5.33    0.56
   4   5  -2    6.51    0.59
   4   5  -2    6.57    0.31
   4   5  -1   11.89    0.59
  -4  -5   1   12.47    0.66
  -4  -5   1   11.25    0.68
   4   5  -1   12.82    0.65
   4   5  -1   11.46    0.31
  -4  -5   0    9.40    0.59
  -4  -5   0    8.61    0.64
  -4  -5  -1   30.66    0.81
  -4  -5  -1   28.93    0.93
  -4  -5  -1   29.97    0.81
   4   5   1   30.49    0.73
   4   5   2   24.04    0.67
  -4  -5  -2   25.09    0.72
  -4  -5  -3   22.82    0.62
   4   5   3   25.75    0.67
  -4  -5  -3   22.95    0.58
  -4  -5  -3   22.46    0.74
   4   5   3   25.63    0.52
   4   5   3   21.72    0.37
  -4  -5  -4  988.35   15.98
   4   5   4  949.30   16.04
  -4  -5  -4  971.01   16.10
  -4  -5  -4  963.50   15.97
   4   5   4  991.49   15.87
   4   5   4  988.42   15.89
   4   5   5    0.01    0.46
  -4  -5  -5   -0.16    0.36
  -4  -5  -5    0.08    0.45
   4   5   5   -0.32    0.67
  -4  -5  -5   -0.09    0.29
   4   5   5   -0.06    0.29
  -4  -5  -5   -0.25    0.40
  -4  -5  -6   65.93    1.27
  -4  -5  -6   65.00    1.45
  -4  -5  -6   66.75    1.26
  -4  -5  -6   69.00    1.34
   4   5   6   71.52    1.48
   4   5   6   67.79    1.30
   4   5   6   63.35    1.41
   4   5   7    2.47    0.48
  -4  -5  -7    2.71    0.29
  -4  -5  -7    2.70    0.53
   4   5   7    3.26    0.48
   4   5   7    2.42    0.38
  -4  -5  -7    2.55    0.52
  -4  -5  -8  148.37    2.81
  -4  -5  -8  151.83    2.64
  -4  -5  -8  161.60    2.83
   4   5   8  160.39    2.84
   4   5   8  153.70    2.77
  -4  -5  -9    6.54    0.53
  -4  -5  -9    6.66    0.66
   4   5   9    6.61    0.54
  -4  -5  -9    6.78    0.36
   4   5   9    6.62    0.51
  -4  -5 -10   47.84    1.17
  -4  -5 -10   49.01    1.29
  -4  -5 -11    3.38    0.49
  -4  -5 -11    3.42    0.75
  -4  -5 -12  287.71    5.13
  -4  -5 -13   21.34    1.06
  -4  -6   6    1.92    0.60
   4   6  -5   39.75    1.19
  -4  -6   5   40.71    1.15
   4   6  -4  110.88    2.27
  -4  -6   4  112.26    2.26
   4   6  -3    2.96    0.55
  -4  -6   3    2.88    0.58
  -4  -6   2    4.18    0.59
  -4  -6   1   15.84    0.72
  -4  -6   1   15.79    0.74
  -4  -6   1   15.55    0.70
   4   6  -1   16.69    0.42
  -4  -6   0  466.74    7.79
  -4  -6   0  469.13    7.84
   4   6   0  456.47    7.53
  -4  -6   0  465.04    7.80
   4   6   0  470.49    7.53
  -4  -6  -1   50.50    1.17
  -4  -6  -1   51.85    1.25
   4   6   1   47.81    0.86
  -4  -6  -1   52.79    1.18
   4   6   1   47.95    0.86
   4   6   2   17.91    0.39
  -4  -6  -2   19.50    0.71
  -4  -6  -2   17.60    0.63
   4   6   2   18.93    0.64
  -4  -6  -3   -0.02    0.47
   4   6   3   -0.17    0.20
  -4  -6  -3    0.25    0.39
   4   6   3    0.06    0.19
   4   6   3    0.01    0.40
  -4  -6  -4  442.30    7.15
   4   6   4  421.05    7.17
   4   6   4  437.77    7.30
  -4  -6  -4  412.37    7.12
   4   6   4  444.46    7.01
   4   6   4  435.21    7.01
   4   6   5    4.62    0.48
  -4  -6  -5    4.00    0.38
  -4  -6  -5    3.67    0.46
  -4  -6  -5    4.11    0.64
   4   6   5    4.12    0.56
   4   6   5    2.78    0.14
   4   6   5    3.85    0.31
  -4  -6  -6  718.39   12.05
   4   6   6  766.57   12.22
  -4  -6  -6  717.84   12.21
   4   6   6  769.03   12.23
  -4  -6  -6  756.66   12.08
  -4  -6  -6  725.77   12.04
   4   6   6  736.54   12.04
   4   6   7    0.70    0.48
  -4  -6  -7    0.24    0.51
   4   6   7    0.44    0.50
  -4  -6  -7    0.83    0.31
   4   6   7    0.85    0.36
  -4  -6  -7    0.61    0.51
  -4  -6  -8  284.71    5.04
  -4  -6  -8  277.32    4.86
  -4  -6  -8  296.45    4.98
   4   6   8  291.89    4.96
  -4  -6  -9    0.28    0.51
  -4  -6  -9    0.45    0.31
   4   6   9    0.19    0.46
   4   6   9    0.52    0.44
  -4  -6  -9    0.22    0.62
  -4  -6 -10   71.14    1.58
  -4  -6 -10   73.26    1.63
  -4  -6 -11    8.88    0.56
  -4  -6 -11    9.85    0.82
  -4  -6 -12    2.78    0.79
  -4  -6 -13    2.97    0.88
  -4  -7   5   -0.23    0.61
  -4  -7   4   36.73    1.19
  -4  -7   4   38.74    1.15
  -4  -7   3   17.60    0.81
  -4  -7   3   16.42    0.80
  -4  -7   2  112.96    2.31
  -4  -7   2  116.17    2.34
  -4  -7   1    2.10    0.61
  -4  -7   1    2.53    0.57
  -4  -7   0    0.75    0.55
  -4  -7   0    0.17    0.54
  -4  -7  -1   28.45    0.91
  -4  -7  -1   28.54    0.96
  -4  -7  -1   26.13    0.84
   4   7   1   29.35    0.61
  -4  -7  -2  368.86    6.19
   4   7   2  361.99    5.95
  -4  -7  -2  366.12    6.30
  -4  -7  -2  366.56    6.21
   4   7   3    0.61    0.44
  -4  -7  -3    0.91    0.55
  -4  -7  -3    0.82    0.43
   4   7   3    0.72    0.24
   4   7   4    2.36    0.45
  -4  -7  -4    2.57    0.52
  -4  -7  -4    2.71    0.42
   4   7   5    0.62    0.45
  -4  -7  -5    0.58    0.55
  -4  -7  -5    1.63    0.49
  -4  -7  -5    1.25    0.40
   4   7   5    1.39    0.29
   4   7   5    1.14    0.23
  -4  -7  -6 1097.20   17.78
  -4  -7  -6 1093.37   17.94
   4   7   6 1043.77   17.88
  -4  -7  -6 1095.56   17.79
   4   7   6 1114.18   17.73
  -4  -7  -7    0.71    0.58
  -4  -7  -7    1.53    0.45
  -4  -7  -7    1.43    0.36
   4   7   7    1.21    0.36
  -4  -7  -8   50.85    1.29
  -4  -7  -8   49.76    1.09
  -4  -7  -8   51.27    1.19
   4   7   8   49.72    1.13
  -4  -7  -9    8.41    0.67
  -4  -7  -9    7.78    0.44
  -4  -7  -9    9.25    0.72
   4   7   9    8.31    0.52
  -4  -7 -10    4.89    0.61
  -4  -7 -10    3.98    0.69
  -4  -7 -11    0.40    0.52
  -4  -7 -11    0.91    0.72
  -4  -7 -12   46.45    1.38
  -4  -7 -12   46.69    1.24
  -4  -7 -13    8.39    0.92
  -4  -8   4   26.53    1.01
  -4  -8   3    8.79    0.74
  -4  -8   3    8.85    0.76
  -4  -8   2  168.99    3.31
  -4  -8   2  180.74    3.39
  -4  -8   1    8.02    0.73
  -4  -8   1    9.17    0.70
  -4  -8   0  148.94    2.81
  -4  -8   0  136.45    2.72
  -4  -8  -1    0.24    0.59
  -4  -8  -1    1.19    0.60
  -4  -8  -2  122.41    2.47
  -4  -8  -2  129.57    2.44
   4   8   3    0.63    0.46
  -4  -8  -3    0.70    0.67
  -4  -8  -3    0.86    0.46
  -4  -8  -4    2.56    0.59
  -4  -8  -4    2.47    0.46
   4   8   4    2.78    0.49
  -4  -8  -5    7.52    0.61
  -4  -8  -5    7.22    0.51
  -4  -8  -6  317.71    5.28
  -4  -8  -6  305.99    5.42
  -4  -8  -6  298.45    5.25
  -4  -8  -7    0.71    0.61
  -4  -8  -7    0.71    0.53
  -4  -8  -7    0.72    0.40
  -4  -8  -8   99.23    2.08
  -4  -8  -8   93.52    1.85
  -4  -8  -9    0.46    0.61
  -4  -8  -9    0.69    0.38
  -4  -8 -10    4.92    0.64
  -4  -8 -10    5.30    0.71
  -4  -8 -11    0.05    0.60
  -4  -8 -11    0.53    0.73
  -4  -8 -12   15.48    0.96
  -4  -8 -12   14.37    0.82
  -4  -9   3    1.14    0.61
  -4  -9   2   22.62    0.91
  -4  -9   1    4.36    0.64
  -4  -9   1    4.64    0.68
  -4  -9   0   50.60    1.37
  -4  -9   0   52.81    1.37
  -4  -9  -1    4.26    0.79
  -4  -9  -1    3.84    0.58
  -4  -9  -2  113.90    2.38
  -4  -9  -2  109.44    2.27
  -4  -9  -3   41.15    1.23
  -4  -9  -3   37.52    1.07
  -4  -9  -4  119.36    2.40
  -4  -9  -4  111.87    2.26
  -4  -9  -5    0.81    0.46
  -4  -9  -6    9.98    0.75
  -4  -9  -6    9.80    0.57
  -4  -9  -7    0.21    0.65
  -4  -9  -7   -0.18    0.43
  -4  -9  -8    2.35    0.69
  -4  -9  -8    0.89    0.42
  -4  -9  -9    2.74    0.69
  -4  -9  -9    2.45    0.46
  -4  -9 -10    6.33    0.74
  -4  -9 -11    9.07    0.76
  -4 -10  -1    0.80    0.70
  -4 -10  -2   11.48    0.84
  -4 -10  -2   10.87    0.72
  -4 -10  -3    0.63    0.72
  -4 -10  -3    0.34    0.52
  -4 -10  -4   12.73    0.90
  -4 -10  -4   12.62    0.71
  -4 -10  -5   -0.04    0.69
  -4 -10  -5    0.21    0.50
  -4 -10  -6    0.81    0.49
  -4 -10  -7    0.36    0.74
  -4 -10  -7   -0.01    0.47
  -4 -10  -8   42.58    1.11
  -4 -11  -6   59.18    1.48
  -4 -11  -7    2.13    0.55
  -4 -11  -8   18.29    0.79
   5  -9  -2   24.04    0.95
   5  -9  -1    1.54    0.59
   5  -9   0    8.63    0.70
   5  -8  -6   31.12    1.04
  -5   8   6   31.06    1.12
   5  -8  -5    7.27    0.68
  -5   8   5    7.44    0.76
   5  -8  -4   33.00    1.06
  -5   8   4   32.96    1.15
   5  -8  -3    0.88    0.55
  -5   8   3    0.31    0.65
   5  -8  -2    4.09    0.58
  -5   8   2    4.37    0.72
   5  -8  -1    1.88    0.54
  -5   8   1    1.86    0.72
   5  -8   0    7.44    0.61
   5  -8   1    0.51    0.53
  -5   7   8    6.70    0.78
   5  -7  -7    8.23    0.68
  -5   7   7    9.43    0.77
   5  -7  -6   81.60    1.83
  -5   7   6   79.47    1.86
   5  -7  -5   18.33    0.80
  -5   7   5   18.24    0.90
   5  -7  -4  144.11    2.78
  -5   7   4  142.70    2.85
   5  -7  -3   38.27    1.10
  -5   7   3   37.85    1.16
   5  -7  -2   26.67    0.88
  -5   7   2   25.92    0.99
   5  -7  -1   16.95    0.74
   5  -7   0  152.54    2.87
   5  -7   1    1.90    0.48
   5  -7   2    8.95    0.60
  -5   6   9    0.67    0.72
   5  -6  -8  206.37    3.84
  -5   6   8  200.05    3.82
   5  -6  -7    0.57    0.57
  -5   6   7    0.79    0.63
   5  -6  -6   62.77    1.51
  -5   6   6   63.68    1.57
   5  -6  -5    4.07    0.58
  -5   6   5    3.69    0.66
   5  -6  -4   70.69    1.60
  -5   6   4   73.77    1.70
   5  -6  -3   11.10    0.64
  -5   6   3   11.30    0.74
  -5   6   2  616.66   10.09
   5  -6  -2  597.27   10.10
  -5   6   2  599.91   10.19
  -5   6   1   25.83    0.90
   5  -6  -1   24.96    0.81
  -5   6   1   25.08    0.87
  -5   6   0   27.28    0.89
   5  -6   0   27.49    0.84
  -5   6   0   26.38    0.88
   5  -6   1   -0.13    0.43
  -5   6  -1    0.44    0.59
   5  -6   2   15.00    0.62
   5  -6   3    0.19    0.42
  -5   6  -4  107.78    2.28
  -5   6  -4   99.49    2.23
   5  -5  -9    0.04    0.58
  -5   5   9    0.32    0.69
   5  -5  -8   25.64    0.96
  -5   5   8   26.43    1.03
   5  -5  -7    6.37    0.64
  -5   5   7    6.44    0.73
   5  -5  -6  269.85    4.79
  -5   5   6  266.52    4.79
   5  -5  -5   24.13    0.85
  -5   5   5   24.78    0.93
   5  -5  -4  255.13    4.47
  -5   5   4  249.16    4.51
  -5   5   3    4.11    0.62
   5  -5  -3    3.40    0.48
  -5   5   3    3.30    0.59
  -5   5   3    3.99    0.62
  -5   5   2   13.17    0.74
   5  -5  -2   13.79    0.62
  -5   5   2   13.92    0.68
   5  -5  -1   59.30    1.28
  -5   5   1   57.90    1.30
  -5   5   0   71.40    1.49
   5  -5   0   70.17    1.45
  -5   5   0   67.73    1.47
  -5   5   0   72.99    1.63
  -5   5  -1   16.80    0.67
   5  -5   1   17.06    0.63
  -5   5  -1   15.48    0.68
  -5   5  -2  158.32    2.75
   5  -5   2  155.57    2.79
  -5   5  -2  149.52    2.79
   5  -5   3    4.15    0.42
  -5   5  -4   35.74    1.19
   5  -5   4   38.40    0.93
  -5   5  -4   37.44    1.20
  -5   5  -5    1.05    0.68
  -5   5  -5    1.45    0.72
  -5   5  -6   65.03    1.68
   5  -4  -9   14.74    0.81
  -5   4   9   15.38    0.88
   5  -4  -8   62.18    1.54
  -5   4   8   65.07    1.61
   5  -4  -7   13.05    0.73
  -5   4   7   12.53    0.79
   5  -4  -6    3.80    0.56
  -5   4   6    4.13    0.65
   5  -4  -5  170.07    3.09
  -5   4   5  163.78    3.03
  -5   4   5  167.32    3.14
   5  -4  -4  512.70    8.72
  -5   4   4  528.60    8.72
  -5   4   4  518.11    8.69
  -5   4   4  526.19    8.79
   5  -4  -3    7.63    0.53
  -5   4   3    7.47    0.61
  -5   4   3    7.26    0.55
   5  -4  -2   50.03    1.13
  -5   4   2   49.64    1.16
  -5   4   2   46.78    1.13
   5  -4  -1   37.23    0.93
  -5   4   1   38.38    0.97
  -5   4   1   36.85    1.08
  -5   4   1   38.31    1.01
   5  -4   0  661.15   10.78
  -5   4   0  645.00   10.75
  -5   4   0  657.40   10.88
  -5   4   0  656.70   10.78
   5  -4   1   42.55    0.97
  -5   4  -1   41.60    1.00
  -5   4  -1   44.90    1.18
  -5   4  -1   44.45    1.03
  -5   4  -2    8.61    0.52
   5  -4   2    9.05    0.45
  -5   4  -2    8.71    0.55
  -5   4  -3    9.59    0.48
   5  -4   3    9.36    0.45
  -5   4  -4    6.57    0.71
   5  -4   4    7.34    0.41
  -5   4  -4    8.13    0.76
  -5   4  -5   11.11    0.77
  -5   4  -5    9.12    0.80
  -5   4  -6   34.26    1.14
  -5   4  -6   34.72    1.15
  -5   4  -7   57.43    1.55
   5  -3 -11    1.37    0.67
   5  -3  -9    1.22    0.56
  -5   3   8  183.23    3.54
   5  -3  -8  192.40    3.53
   5  -3  -7   66.13    1.54
  -5   3   7   66.95    1.61
  -5   3   6  114.86    2.21
   5  -3  -6  118.21    2.30
  -5   3   6  114.99    2.03
  -5   3   6  117.01    2.36
   5  -3  -5   10.61    0.59
  -5   3   5   10.72    0.57
  -5   3   5   10.51    0.67
  -5   3   5   10.26    0.71
   5  -3  -4  616.06    9.96
  -5   3   4  603.78    9.92
   5  -3  -3   79.36    1.60
  -5   3   3   77.91    1.59
  -5   3   3   75.37    1.56
   5  -3  -2   49.18    1.10
  -5   3   2   48.75    1.12
  -5   3   2   48.28    1.11
  -5   3   2   46.88    1.23
   5  -3  -1    4.94    0.44
  -5   3   1    4.42    0.51
  -5   3   1    4.46    0.61
   5  -3   0    6.97    0.42
  -5   3   0    6.14    0.50
  -5   3   0    6.73    0.61
   5  -3   1    3.58    0.36
  -5   3  -1    3.81    0.45
  -5   3  -1    3.51    0.57
   5  -3   2  427.54    7.02
  -5   3  -2  423.30    7.01
  -5   3  -3    3.46    0.63
   5  -3   3    4.05    0.34
  -5   3  -3    3.83    0.42
  -5   3  -3    4.15    0.41
  -5   3  -4   42.17    0.84
  -5   3  -4   39.81    1.15
   5  -3   4   40.19    0.86
  -5   3  -4   40.44    1.16
  -5   3  -5    3.98    0.65
   5  -3   5    4.51    0.32
  -5   3  -5    3.86    0.69
  -5   3  -6  146.52    2.81
  -5   3  -6  141.47    2.81
  -5   3  -7    0.62    0.74
  -5   3  -8    9.51    0.91
   5  -2 -11    8.52    0.79
   5  -2 -10  201.72    3.76
   5  -2  -9   34.40    1.11
   5  -2  -9   36.24    1.08
   5  -2  -8   94.62    2.03
  -5   2   7   12.27    0.61
   5  -2  -7   12.42    0.70
  -5   2   7   14.12    0.83
  -5   2   6  435.70    7.35
   5  -2  -6  435.95    7.45
  -5   2   6  442.16    7.49
  -5   2   6  439.07    7.13
  -5   2   5   75.22    1.51
   5  -2  -5   73.61    1.59
  -5   2   5   73.02    1.59
  -5   2   5   75.08    1.32
  -5   2   4  848.28    2.68
  -5   2   4  851.81    2.96
  -5   2   3  321.10    1.81
  -5   2   3  316.96    1.66
   5  -2  -2   26.35    0.74
  -5   2   2   26.70    0.78
  -5   2   2   27.05    0.75
  -5   2   2   27.54    0.87
   5  -2  -1    0.02    0.34
  -5   2   1    0.30    0.42
  -5   2   1    0.36    0.53
   5  -2   0  138.63    2.49
  -5   2   0  144.12    2.50
  -5   2   0  143.49    2.62
  -5   2  -1   10.14    0.57
   5  -2   1   10.83    0.42
  -5   2  -1   10.92    0.48
  -5   2  -1   10.78    0.62
  -5   2  -2  806.30   13.38
   5  -2   2  817.92   13.25
  -5   2  -2  816.61   13.24
  -5   2  -2  824.63   13.40
  -5   2  -3    0.99    0.58
   5  -2   3    1.45    0.26
  -5   2  -3    1.64    0.34
   5  -2   4  133.64    2.29
  -5   2  -4  132.30    2.55
   5  -2   4  137.53    2.30
  -5   2  -4  133.76    2.55
  -5   2  -5   45.02    0.86
   5  -2   5   48.02    0.88
  -5   2  -5   52.67    1.27
   5  -2   5   51.22    0.90
  -5   2  -5   46.85    0.87
  -5   2  -5   50.23    1.24
  -5   2  -6  542.29    9.06
  -5   2  -6  532.05    9.01
  -5   2  -7    1.97    0.61
  -5   2  -7    1.02    0.67
  -5   2  -8  351.22    6.14
  -5   2  -9   74.29    1.84
   5  -1 -10    1.01    0.63
   5  -1  -9    1.29    0.61
   5  -1  -9    1.15    0.58
   5  -1  -8  117.27    2.44
   5  -1  -8  123.52    2.37
   5  -1  -7   19.50    0.80
   5  -1  -7   19.90    0.74
  -5   1   7   18.46    0.67
   5  -1  -6  164.51    3.01
  -5   1   6  158.88    2.88
  -5   1   5   47.32    0.91
   5  -1  -5   45.43    1.01
  -5   1   5   48.27    1.06
  -5   1   4    5.17    0.17
  -5   1   4    7.13    0.45
   5  -1  -4    6.92    0.52
  -5   1   4    7.35    0.59
  -5   1   4    5.43    0.17
  -5   1   3  127.96    1.92
   5  -1  -3  126.38    2.16
  -5   1   3  122.76    2.05
  -5   1   3  123.65    2.14
  -5   1   3  122.98    2.24
  -5   1   2 2040.78   32.50
   5  -1  -2 2018.72   32.64
  -5   1   2 1981.78   32.62
  -5   1   2 2011.05   32.58
  -5   1   2 2022.75   32.71
   5  -1  -2 2026.49   32.71
  -5   1   1   43.02    0.89
   5  -1  -1   41.58    0.93
  -5   1   1   42.84    0.96
  -5   1   1   42.01    0.92
  -5   1   1   41.89    1.06
  -5   1   0    5.09    0.42
   5  -1   0    5.26    0.36
  -5   1   0    4.39    0.39
  -5   1   0    4.77    0.52
  -5   1  -1   20.63    0.66
   5  -1   1   19.75    0.52
  -5   1  -1   21.04    0.57
  -5   1  -1   20.22    0.70
   5  -1   2  170.96    2.83
  -5   1  -2  165.32    2.97
  -5   1  -2  167.64    2.83
  -5   1  -2  170.02    2.99
   5  -1   3   65.29    1.16
  -5   1  -3   63.91    1.40
  -5   1  -3   68.76    1.19
  -5   1  -3   64.37    1.38
  -5   1  -3   63.94    1.36
   5  -1   4 2878.17   49.05
   5  -1   4 2999.05   49.05
  -5   1  -4 3437.70   49.34
  -5   1  -4 3401.52   49.16
  -5   1  -4 3342.55   49.29
  -5   1  -5  178.33    3.02
  -5   1  -5  185.82    3.29
  -5   1  -5  181.06    3.24
  -5   1  -6   56.98    1.27
  -5   1  -6   54.18    1.25
  -5   1  -7    0.01    0.63
  -5   1  -7    0.54    0.59
  -5   1  -8    0.32    0.71
  -5   1  -8    0.07    0.60
  -5   1  -9    2.91    0.76
  -5   1 -10    8.56    0.74
  -5   1 -10    8.56    0.90
   5   0  -9    7.47    0.68
   5   0  -9    7.79    0.66
   5   0  -8   14.55    0.72
   5   0  -8   12.52    0.74
  -5   0   8   12.81    0.62
   5   0  -7   17.53    0.78
   5   0  -7   19.41    0.74
  -5   0   7   17.07    0.66
   5   0  -6    2.41    0.39
   5   0  -6    1.40    0.50
  -5   0   6    1.51    0.39
   5   0  -5    7.94    0.55
  -5   0   5    8.82    0.65
   5   0  -5    8.59    0.55
  -5   0   5    8.08    0.44
  -5   0   4  623.83    9.70
   5   0  -4  638.95    9.85
  -5   0   4  645.20    9.85
  -5   0   4  635.83    9.89
  -5   0   3    5.11    0.38
   5   0  -3    5.11    0.46
  -5   0   3    4.55    0.54
  -5   0   3    5.72    0.63
   5   0  -3    6.27    0.58
   5   0  -2  176.92    3.03
  -5   0   2  175.54    2.93
  -5   0   2  172.11    3.02
  -5   0   2  182.72    3.12
  -5   0   2  166.87    2.82
   5   0  -2  182.97    3.11
   5   0  -1  143.13    1.34
  -5   0   1  139.71    1.33
  -5   0   1  145.73    1.21
  -5   0   1  144.76    1.50
   5   0   0  164.48    2.67
  -5   0   0  168.48    2.68
  -5   0   0  168.42    2.64
  -5   0   0  166.61    2.77
   5   0   1   13.50    0.41
  -5   0  -1   13.50    0.45
  -5   0  -1   13.22    0.52
  -5   0  -1   13.48    0.57
   5   0   2   84.21    1.45
  -5   0  -2   84.39    1.46
  -5   0  -2   82.19    1.60
  -5   0  -2   83.70    1.62
   5   0   3    4.03    0.15
  -5   0  -3    3.77    0.17
  -5   0  -3    5.01    0.52
  -5   0  -3    4.97    0.46
  -5   0  -3    4.50    0.43
  -5   0  -4  288.34    4.97
  -5   0  -4  286.85    4.92
  -5   0  -4  282.45    4.89
  -5   0  -5   39.62    0.84
  -5   0  -5   42.28    1.10
  -5   0  -5   40.58    1.04
  -5   0  -6  283.13    4.58
  -5   0  -6  285.53    4.85
  -5   0  -7   71.84    1.56
  -5   0  -7   69.85    1.52
  -5   0  -8   96.84    2.03
  -5   0  -8   95.75    2.02
  -5   0  -9   16.73    0.90
  -5   0 -10   68.50    1.68
  -5   0 -11   52.21    1.49
   5   1  -8    5.50    0.63
   5   1  -8    4.64    0.55
   5   1  -7    3.56    0.58
  -5  -1   7    3.46    0.45
   5   1  -7    3.20    0.48
   5   1  -6  292.36    5.17
  -5  -1   6  297.99    5.01
   5   1  -5  116.33    2.27
  -5  -1   5  116.08    2.28
  -5  -1   5  117.10    2.10
   5   1  -4  186.36    3.33
  -5  -1   4  188.56    3.32
   5   1  -4  193.03    3.37
   5   1  -3   11.32    0.57
  -5  -1   3   10.86    0.61
   5   1  -3   12.10    0.64
  -5  -1   3   11.47    0.42
  -5  -1   2  264.71    4.39
   5   1  -2  270.26    4.55
  -5  -1   2  263.41    4.54
  -5  -1   2  252.12    4.57
   5   1  -1   99.12    1.85
  -5  -1   1  103.02    1.72
  -5  -1   1  100.29    1.93
   5   1   0   10.23    0.41
  -5  -1   0   10.01    0.39
  -5  -1   0    9.84    0.45
  -5  -1   0   11.29    0.35
  -5  -1   0    9.81    0.54
   5   1   1   17.57    0.47
  -5  -1  -1   18.30    0.51
  -5  -1  -1   16.69    0.61
  -5  -1  -1   19.16    0.57
   5   1   2    8.44    0.29
  -5  -1  -2    8.71    0.33
  -5  -1  -2    7.63    0.37
  -5  -1  -2    8.68    0.47
  -5  -1  -2    7.98    0.48
   5   1   3    3.37    0.13
  -5  -1  -3    4.18    0.49
  -5  -1  -3    2.98    0.15
  -5  -1  -3    3.94    0.42
  -5  -1  -3    3.64    0.40
  -5  -1  -3    3.78    0.38
  -5  -1  -4  502.60    8.23
  -5  -1  -4  511.16    8.23
  -5  -1  -4  497.58    8.30
  -5  -1  -4  490.15    8.20
  -5  -1  -5   81.97    1.56
  -5  -1  -5   83.52    1.71
  -5  -1  -5   87.21    1.66
  -5  -1  -5   83.80    1.55
  -5  -1  -6 1065.21   17.32
  -5  -1  -6 1050.70   17.51
  -5  -1  -6 1075.71   17.43
  -5  -1  -6 1081.65   17.34
  -5  -1  -7  218.27    3.67
  -5  -1  -7  220.82    3.88
  -5  -1  -7  219.64    3.92
  -5  -1  -8  580.45    9.37
  -5  -1  -8  567.01    9.62
  -5  -1  -8  576.75    9.68
  -5  -1  -9    0.41    0.69
  -5  -1  -9    0.23    0.67
  -5  -1 -10    1.70    0.74
  -5  -1 -11    2.67    0.77
   5   2  -8  124.16    2.54
   5   2  -7   55.48    1.42
   5   2  -7   58.29    1.27
   5   2  -6  102.00    1.35
   5   2  -6   -0.09    0.29
   5   2  -5   34.24    0.98
  -5  -2   5   34.14    0.78
   5   2  -4    0.43    0.42
  -5  -2   4    0.50    0.51
  -5  -2   4    0.42    0.29
   5   2  -4    0.57    0.53
   5   2  -3   11.16    0.57
  -5  -2   3   11.53    0.65
  -5  -2   3   12.01    0.39
   5   2  -3   12.52    0.65
   5   2  -2  195.93    3.52
  -5  -2   2  202.94    3.53
  -5  -2   2  201.40    3.31
   5   2  -2  206.10    3.57
   5   2  -1   17.22    0.57
  -5  -2   1   17.71    0.62
  -5  -2   1   16.24    0.33
   5   2   0  238.42    4.03
  -5  -2   0  236.59    4.02
   5   2   1    0.35    0.26
  -5  -2  -1    0.23    0.36
   5   2   1    0.16    0.27
  -5  -2  -1    0.17    0.33
  -5  -2  -1    0.01    0.46
  -5  -2  -1    0.17    0.11
  -5  -2  -1    0.04    0.11
  -5  -2  -1    0.12    0.40
   5   2   2   98.85    1.70
   5   2   2   96.25    1.76
  -5  -2  -2   98.01    1.71
  -5  -2  -2   97.93    1.78
  -5  -2  -2   98.08    1.78
  -5  -2  -2   93.69    1.64
   5   2   3    9.90    0.47
  -5  -2  -3   10.58    0.31
  -5  -2  -3   11.57    0.60
  -5  -2  -3   10.44    0.54
  -5  -2  -3   10.46    0.30
  -5  -2  -3   10.58    0.45
  -5  -2  -3   10.77    0.40
   5   2   4  211.13    3.69
  -5  -2  -4  216.48    3.71
  -5  -2  -4  207.77    3.66
  -5  -2  -4  215.04    3.58
  -5  -2  -4  216.60    3.60
  -5  -2  -5   13.36    0.68
   5   2   5   12.49    0.59
  -5  -2  -5   14.15    0.55
  -5  -2  -5   14.82    0.46
  -5  -2  -5   14.63    0.58
  -5  -2  -6  667.66   10.89
   5   2   6  654.63   10.87
  -5  -2  -6  639.77   10.74
  -5  -2  -6  671.24   10.66
  -5  -2  -6  642.63   10.77
   5   2   7   49.55    1.21
  -5  -2  -7   49.04    1.30
  -5  -2  -7   51.06    1.06
  -5  -2  -7   51.99    0.98
  -5  -2  -7   51.06    1.20
  -5  -2  -8   25.44    0.67
  -5  -2  -8   25.71    0.94
  -5  -2  -8   25.82    0.61
  -5  -2  -8   24.61    0.87
  -5  -2  -9   15.37    0.81
  -5  -2  -9   12.60    0.75
  -5  -2 -10   34.16    1.12
  -5  -2 -11    6.59    0.82
  -5  -2 -12   17.24    1.04
  -5  -3   9    3.30    0.67
  -5  -3   8    6.59    0.69
   5   3  -7   20.35    0.88
   5   3  -6    5.44    0.63
   5   3  -5    0.61    0.52
   5   3  -4  489.25    8.26
   5   3  -3   25.55    0.81
  -5  -3   3   24.53    0.83
   5   3  -3   26.01    0.55
   5   3  -3   24.93    0.84
   5   3  -2  170.01    3.03
  -5  -3   2  166.51    3.02
   5   3  -2  174.87    3.07
   5   3  -1    8.60    0.51
  -5  -3   1    8.22    0.54
   5   3  -1    7.58    0.48
   5   3   0   23.50    0.67
  -5  -3   0   21.09    0.67
   5   3   0   21.99    0.49
   5   3   1   -0.22    0.27
   5   3   1   -0.17    0.30
  -5  -3  -1   -0.01    0.37
  -5  -3  -1   -0.09    0.53
   5   3   2  629.85   10.11
  -5  -3  -2  614.96   10.09
  -5  -3  -2  620.99   10.25
   5   3   2  613.87   10.12
  -5  -3  -3   60.23    1.08
  -5  -3  -3   62.41    1.15
  -5  -3  -3   59.25    1.32
   5   3   3   61.72    1.25
  -5  -3  -3   62.88    1.15
  -5  -3  -3   62.10    1.29
  -5  -3  -4    2.63    0.22
  -5  -3  -4    1.83    0.20
  -5  -3  -4    1.74    0.46
  -5  -3  -4    1.56    0.52
  -5  -3  -4    1.89    0.34
  -5  -3  -5    8.34    0.47
  -5  -3  -5    8.07    0.54
   5   3   5    9.02    0.52
  -5  -3  -5    7.67    0.63
  -5  -3  -5    8.23    0.31
  -5  -3  -6   94.25    1.76
  -5  -3  -6   95.49    1.80
  -5  -3  -6   90.62    1.89
  -5  -3  -6   91.46    1.57
  -5  -3  -7   10.72    0.61
  -5  -3  -7   12.02    0.55
   5   3   7    9.80    0.57
  -5  -3  -7   10.31    0.74
  -5  -3  -7    8.34    0.21
  -5  -3  -8  335.92    5.83
  -5  -3  -8  347.29    5.78
  -5  -3  -8  350.40    5.97
  -5  -3  -9   35.31    1.06
  -5  -3  -9   34.20    0.84
  -5  -3  -9   32.76    1.09
  -5  -3 -10   43.25    1.23
  -5  -3 -10   42.99    1.28
  -5  -3 -11    0.20    0.74
  -5  -3 -12   45.51    1.41
  -5  -4   8    8.53    0.78
   5   4  -7    9.22    0.75
  -5  -4   7   13.46    1.20
   5   4  -6  106.18    2.51
  -5  -4   6  173.17    3.14
   5   4  -5   -0.01    0.56
  -5  -4   5   -0.26    0.63
   5   4  -4    3.72    0.56
  -5  -4   4    4.10    0.65
   5   4  -3   67.54    1.50
   5   4  -3   62.37    1.17
   5   4  -3   65.90    1.50
   5   4  -2  247.38    2.77
   5   4  -2  241.07    2.75
   5   4  -1   13.38    0.58
  -5  -4   1   13.29    0.63
  -5  -4   1   12.39    0.73
   5   4  -1   12.78    0.34
   5   4  -1   13.95    0.64
   5   4   0  299.68    5.07
  -5  -4   0  290.47    5.04
   5   4   0  300.43    4.91
   5   4   1    0.21    0.34
  -5  -4  -1    0.38    0.42
   5   4   1    0.44    0.31
  -5  -4  -2    5.28    0.44
  -5  -4  -2    5.24    0.59
  -5  -4  -2    5.04    0.39
  -5  -4  -3   90.39    1.62
  -5  -4  -3   83.43    1.78
  -5  -4  -3   87.11    1.60
   5   4   3   86.55    1.66
   5   4   3   88.97    1.58
  -5  -4  -4  722.30   11.70
  -5  -4  -4  697.72   11.86
  -5  -4  -4  736.75   11.65
  -5  -4  -4  709.80   11.70
   5   4   4  712.95   11.82
  -5  -4  -5   20.38    0.49
  -5  -4  -5   21.61    0.58
  -5  -4  -5   20.07    0.75
  -5  -4  -5   20.55    0.48
   5   4   5   19.62    0.68
  -5  -4  -6    0.06    0.46
   5   4   6    0.09    0.30
  -5  -4  -6    0.27    0.16
  -5  -4  -6   -0.12    0.16
  -5  -4  -6    0.02    0.61
   5   4   6    0.09    0.42
  -5  -4  -6   -0.36    0.46
  -5  -4  -7    2.02    0.46
   5   4   7    1.63    0.44
   5   4   7    2.10    0.36
  -5  -4  -7    1.41    0.51
  -5  -4  -7    1.86    0.66
  -5  -4  -8  122.03    2.26
  -5  -4  -8  117.21    2.22
   5   4   8  122.93    2.22
  -5  -4  -9   19.55    0.68
  -5  -4  -9   18.79    0.82
   5   4   9   19.29    0.68
  -5  -4 -10   37.98    0.92
  -5  -4 -10   38.10    1.12
  -5  -4 -11   13.97    0.88
  -5  -4 -11   12.83    0.88
  -5  -4 -12   16.93    0.97
  -5  -5   7   11.75    0.81
   5   5  -6    3.29    0.68
  -5  -5   6    3.28    0.65
   5   5  -5   63.07    1.55
  -5  -5   5   57.64    1.49
   5   5  -4   11.39    0.71
  -5  -5   4   11.61    0.73
   5   5  -3   13.12    0.70
  -5  -5   3   12.51    0.74
   5   5  -2   -0.02    0.45
  -5  -5   2   -0.17    0.56
   5   5  -2    0.19    0.52
   5   5  -1    4.50    0.48
   5   5  -1    4.53    0.29
  -5  -5   1    4.60    0.58
  -5  -5   1    4.20    0.55
   5   5  -1    4.27    0.54
   5   5   0  136.95    2.57
   5   5   0  141.01    2.44
  -5  -5   0  142.73    2.61
  -5  -5   0  139.93    2.68
   5   5   0  145.57    2.59
  -5  -5  -1   68.07    1.35
  -5  -5  -1   64.61    1.33
  -5  -5  -2   73.49    1.46
  -5  -5  -2   73.49    1.46
   5   5   2   75.37    1.43
   5   5   3    0.22    0.37
  -5  -5  -3   -0.11    0.41
  -5  -5  -3    0.42    0.56
  -5  -5  -3    0.13    0.34
  -5  -5  -4  198.47    3.39
  -5  -5  -4  185.43    3.54
  -5  -5  -4  197.78    3.39
   5   5   4  192.09    3.46
   5   5   4  207.75    3.32
  -5  -5  -5   35.67    0.81
  -5  -5  -5   35.92    1.02
  -5  -5  -5   36.50    0.80
  -5  -5  -5   39.00    0.79
   5   5   5   38.01    0.75
   5   5   5   38.66    0.97
  -5  -5  -6  281.57    4.74
  -5  -5  -6  288.12    4.74
  -5  -5  -6  300.79    4.79
   5   5   6  292.05    4.95
   5   5   6  302.70    4.79
  -5  -5  -7    3.42    0.30
  -5  -5  -7    3.92    0.27
  -5  -5  -7    3.64    0.53
   5   5   7    3.87    0.50
   5   5   7    4.27    0.37
   5   5   7    3.11    0.48
  -5  -5  -7    4.05    0.51
  -5  -5  -8   11.24    0.61
  -5  -5  -8    9.33    0.62
   5   5   8    9.29    0.57
   5   5   8    9.25    0.49
  -5  -5  -9    1.70    0.51
   5   5   9    1.55    0.43
   5   5   9    1.34    0.46
  -5  -5  -9    1.47    0.59
  -5  -5 -10  101.16    2.00
  -5  -5 -10  104.08    2.08
  -5  -5 -11    0.03    0.70
  -5  -5 -12  253.52    4.57
  -5  -6   6    8.03    0.71
   5   6  -5   10.33    0.74
  -5  -6   5    9.39    0.71
   5   6  -4    4.74    0.63
  -5  -6   4    4.24    0.61
   5   6  -3   11.72    0.68
  -5  -6   3   10.25    0.71
   5   6  -2    8.41    0.60
  -5  -6   2    8.55    0.65
  -5  -6   1   51.82    1.39
   5   6  -1   56.70    1.31
   5   6   0    0.51    0.31
  -5  -6   0    0.57    0.57
  -5  -6   0    0.74    0.57
  -5  -6   0    0.87    0.46
   5   6   0    0.50    0.48
  -5  -6  -1   32.69    0.91
  -5  -6  -1   29.19    0.98
   5   6   1   33.37    0.78
  -5  -6  -1   32.07    0.88
  -5  -6  -2  505.44    8.40
   5   6   2  508.38    8.36
  -5  -6  -2  501.28    8.41
  -5  -6  -3    1.45    0.45
  -5  -6  -3    0.82    0.56
  -5  -6  -3    0.77    0.37
   5   6   3    1.04    0.39
  -5  -6  -4  368.11    5.64
  -5  -6  -4  369.42    5.82
  -5  -6  -4  361.17    5.63
   5   6   4  374.33    5.52
  -5  -6  -5   26.74    0.73
  -5  -6  -5   25.55    0.86
  -5  -6  -5   26.49    0.69
   5   6   5   27.24    0.57
   5   6   5   23.96    0.78
  -5  -6  -6   17.37    0.58
  -5  -6  -6   18.48    0.84
  -5  -6  -6   17.43    0.54
   5   6   6   17.13    0.67
  -5  -6  -7    5.44    0.43
  -5  -6  -7    5.09    0.35
  -5  -6  -7    5.61    0.52
  -5  -6  -7    5.65    0.59
  -5  -6  -8  191.06    3.53
  -5  -6  -8  193.15    3.30
  -5  -6  -8  199.90    3.42
  -5  -6  -9    0.97    0.56
  -5  -6  -9    1.10    0.57
  -5  -6 -10   48.03    1.21
  -5  -6 -10   49.10    1.26
  -5  -6 -11    1.16    0.52
  -5  -6 -11    1.88    0.73
  -5  -6 -12  155.14    3.01
  -5  -6 -13   22.04    1.09
  -5  -7   5    1.82    0.66
  -5  -7   4   17.12    0.87
  -5  -7   3   16.16    0.84
  -5  -7   3   16.70    0.83
  -5  -7   2   65.41    1.59
  -5  -7   2   63.45    1.53
  -5  -7   1    5.66    0.59
  -5  -7   1    5.25    0.69
  -5  -7   0   28.60    1.05
  -5  -7   0   30.47    0.95
   5   7   0   31.00    0.92
  -5  -7  -1    0.40    0.61
  -5  -7  -1    0.19    0.50
   5   7   1    0.35    0.49
  -5  -7  -2  167.23    1.58
  -5  -7  -2  168.40    1.76
   5   7   2  162.75    1.39
  -5  -7  -2  164.89    1.54
  -5  -7  -3   15.57    0.69
   5   7   3   13.88    0.63
  -5  -7  -3   14.18    0.59
  -5  -7  -4  739.04   11.77
   5   7   4  712.90   11.78
  -5  -7  -4  693.96   11.88
  -5  -7  -4  707.48   11.75
  -5  -7  -5    0.36    0.54
  -5  -7  -5    1.11    0.50
   5   7   5    1.07    0.48
  -5  -7  -5    1.10    0.38
  -5  -7  -6  362.72    5.77
  -5  -7  -6  349.36    5.94
  -5  -7  -7    3.82    0.38
  -5  -7  -7    4.05    0.61
  -5  -7  -8    0.99    0.59
  -5  -7  -8    1.36    0.52
  -5  -7  -9    0.84    0.57
  -5  -7  -9    0.95    0.59
  -5  -7 -10    4.07    0.62
  -5  -7 -10    4.13    0.67
  -5  -7 -11    1.19    0.58
  -5  -7 -11    0.90    0.69
  -5  -8   3    1.11    0.66
  -5  -8   2   16.59    0.88
  -5  -8   2   16.34    0.85
  -5  -8   1    4.48    0.69
  -5  -8   1    5.58    0.71
  -5  -8   0    7.04    0.75
  -5  -8   0    6.46    0.63
  -5  -8  -1    5.71    0.58
  -5  -8  -1    4.96    0.71
  -5  -8  -2    1.74    0.67
  -5  -8  -2    1.59    0.49
   5   8   3    0.12    0.45
  -5  -8  -3    0.42    0.59
  -5  -8  -3    0.27    0.47
  -5  -8  -4  642.52   10.66
  -5  -8  -5   10.70    0.66
  -5  -8  -5   10.96    0.81
  -5  -8  -5   10.84    0.57
  -5  -8  -6    3.30    0.70
  -5  -8  -6    1.71    0.38
  -5  -8  -7    0.73    0.65
  -5  -8  -7    0.06    0.38
  -5  -8  -8    2.71    0.61
  -5  -8  -9    0.89    0.63
  -5  -8 -10   66.71    1.61
  -5  -8 -11    4.28    0.67
  -5  -8 -12   78.31    1.75
  -5  -9   0    9.51    0.76
  -5  -9   0    9.84    0.77
  -5  -9  -1   15.16    0.82
  -5  -9  -1   15.49    0.77
  -5  -9  -2   84.21    1.91
  -5  -9  -2   92.13    1.91
  -5  -9  -3    2.69    0.72
  -5  -9  -3    2.46    0.51
  -5  -9  -4   98.16    2.00
  -5  -9  -5    8.41    0.59
  -5  -9  -6   79.19    1.84
  -5  -9  -6   73.42    1.59
  -5  -9  -7    2.27    0.71
  -5  -9  -7    2.28    0.45
  -5  -9  -8    0.25    0.65
  -5  -9  -9    0.46    0.70
  -5 -10  -3   13.61    0.75
  -5 -10  -4   82.07    1.80
  -5 -10  -5    5.66    0.60
  -5 -10  -6    7.80    0.58
   6  -8  -3    1.84    0.57
   6  -8  -2   -0.13    0.54
   6  -8  -1    4.87    0.61
   6  -7  -6   65.62    1.61
   6  -7  -5    1.63    0.57
   6  -7  -4    2.56    0.57
  -6   7   4    2.95    0.75
   6  -7  -3    1.34    0.54
  -6   7   3    1.01    0.66
   6  -7  -2   14.32    0.72
   6  -7  -1    0.44    0.50
   6  -7   0    1.32    0.49
  -6   7   0    0.95    0.68
   6  -6  -7    1.38    0.61
   6  -6  -6  100.03    2.11
  -6   6   6   95.30    2.15
   6  -6  -5   28.19    0.96
  -6   6   5   27.01    1.06
   6  -6  -4   11.88    0.68
  -6   6   4   11.43    0.79
   6  -6  -3   -0.02    0.49
   6  -6  -2  121.37    2.38
   6  -6  -1    3.30    0.49
  -6   6   1    3.84    0.68
   6  -6   0    3.69    0.49
  -6   6   0    3.05    0.67
   6  -6   1    0.06    0.41
  -6   6  -1    0.03    0.60
  -6   6  -2  138.17    2.80
  -6   6  -3    2.12    0.77
   6  -5  -8   58.48    1.53
   6  -5  -7    0.18    0.54
  -6   5   7   -0.21    0.69
   6  -5  -6  205.58    3.79
  -6   5   6  203.75    3.86
   6  -5  -5    1.91    0.53
  -6   5   5    1.68    0.68
   6  -5  -4  149.11    2.83
   6  -5  -3    2.16    0.46
   6  -5  -2  118.62    2.24
  -6   5   2  107.24    2.32
   6  -5  -1    0.48    0.43
  -6   5   1   -0.20    0.56
  -6   5   1   -0.02    0.62
  -6   5   0   83.17    1.74
   6  -5   0   87.02    1.74
  -6   5   0   88.01    1.76
  -6   5   0   88.24    1.92
   6  -5   1    0.52    0.39
  -6   5  -1    0.90    0.60
   6  -5   2  167.26    2.98
  -6   5  -2  163.52    3.18
  -6   5  -3    6.57    0.78
  -6   5  -4    6.84    0.84
  -6   5  -4    7.38    0.83
  -6   5  -5    0.09    0.76
  -6   5  -5   -0.19    0.76
   6  -4  -8  320.46    5.69
  -6   4   8  319.15    5.73
   6  -4  -7   21.88    0.89
  -6   4   7   23.00    1.01
   6  -4  -6   97.01    2.05
  -6   4   6   93.87    2.09
   6  -4  -5   18.85    0.78
  -6   4   5   19.15    0.91
   6  -4  -4   66.01    1.50
   6  -4  -3    3.24    0.49
  -6   4   3    3.39    0.62
   6  -4  -2  116.62    2.25
  -6   4   2  118.27    2.27
  -6   4   2  116.77    2.27
  -6   4   2  124.66    2.41
   6  -4  -1   11.87    0.56
  -6   4   1   12.28    0.66
  -6   4   1   11.64    0.73
   6  -4   0   47.06    1.06
  -6   4   0   44.78    1.09
  -6   4   0   44.37    1.20
  -6   4   0   46.63    1.15
  -6   4  -1    0.51    0.53
   6  -4   1    0.57    0.36
  -6   4  -1    0.16    0.45
  -6   4  -1    0.62    0.55
  -6   4  -2   48.23    1.10
  -6   4  -2   45.09    1.25
   6  -4   2   49.50    1.06
  -6   4  -2   47.60    1.25
  -6   4  -3    0.18    0.67
  -6   4  -3    0.15    0.57
  -6   4  -4    1.22    0.71
  -6   4  -4    1.34    0.73
  -6   4  -5    2.70    0.75
  -6   4  -5    2.97    0.74
  -6   4  -6    8.63    0.86
  -6   4  -6    8.35    0.86
   6  -3  -8    2.69    0.60
  -6   3   8    1.98    0.78
   6  -3  -7  151.57    2.96
  -6   3   7  152.71    3.02
   6  -3  -6   72.19    1.64
  -6   3   6   72.52    1.74
   6  -3  -5   22.74    0.82
  -6   3   5   23.22    0.77
   6  -3  -4   13.89    0.67
  -6   3   4   13.54    0.63
   6  -3  -3    1.63    0.44
  -6   3   3    1.93    0.55
  -6   3   3    1.71    0.45
  -6   3   3    1.46    0.59
   6  -3  -2   79.14    1.57
  -6   3   2   74.12    1.56
  -6   3   2   76.43    1.56
  -6   3   2   72.88    1.68
   6  -3  -1   58.10    1.23
  -6   3   1   53.55    1.22
  -6   3   1   57.91    1.39
   6  -3   0   29.09    0.75
  -6   3   0   30.35    0.81
  -6   3   0   27.57    0.93
  -6   3  -1   13.75    0.70
   6  -3   1   14.21    0.51
  -6   3  -1   14.33    0.58
  -6   3  -1   14.06    0.72
  -6   3  -2   80.57    1.76
   6  -3   2   84.01    1.58
  -6   3  -2   81.16    1.76
  -6   3  -3    1.61    0.63
  -6   3  -3    0.61    0.43
   6  -3   3    1.23    0.29
  -6   3  -3    1.05    0.53
  -6   3  -4   -0.22    0.65
  -6   3  -4    0.14    0.62
  -6   3  -5   12.03    0.84
  -6   3  -5   12.60    0.81
  -6   3  -6   28.17    1.10
  -6   3  -6   28.65    1.07
  -6   3  -7   18.35    0.98
  -6   3  -7   19.45    1.00
   6  -2  -8    1.83    0.56
   6  -2  -7    1.97    0.55
  -6   2   7    1.60    0.70
  -6   2   6   16.37    0.66
   6  -2  -6   16.75    0.76
  -6   2   5    4.51    0.47
   6  -2  -5    4.75    0.52
   6  -2  -4   12.82    0.62
  -6   2   4   11.67    0.56
  -6   2   4   12.42    0.71
  -6   2   4   12.39    0.73
   6  -2  -3   17.18    0.65
  -6   2   3   16.79    0.62
  -6   2   3   16.93    0.71
  -6   2   3   17.55    0.79
  -6   2   2    0.25    0.38
   6  -2  -2    0.06    0.38
  -6   2   2    0.31    0.48
  -6   2   2    0.03    0.40
  -6   2   2    0.12    0.56
  -6   2   1    6.05    0.50
   6  -2  -1    5.88    0.43
  -6   2   1    6.03    0.52
  -6   2   1    5.56    0.45
  -6   2   1    5.39    0.61
  -6   2   0 1154.12   18.63
   6  -2   0 1131.90   18.61
  -6   2   0 1159.81   18.61
  -6   2   0 1135.52   18.75
  -6   2  -1   81.77    1.65
   6  -2   1   82.73    1.54
  -6   2  -1   82.21    1.55
  -6   2  -1   79.80    1.70
  -6   2  -2  199.10    3.54
   6  -2   2  204.23    3.38
  -6   2  -2  196.72    3.37
  -6   2  -2  193.57    3.56
   6  -2   3    8.55    0.33
  -6   2  -3    8.01    0.64
  -6   2  -3    8.16    0.40
  -6   2  -3    7.56    0.56
  -6   2  -4  141.67    2.72
  -6   2  -4  140.17    2.68
  -6   2  -4  147.20    2.70
  -6   2  -5    1.61    0.66
  -6   2  -5    2.01    0.66
  -6   2  -6  143.55    2.82
  -6   2  -6  145.06    2.78
  -6   2  -7    0.27    0.71
  -6   2  -7    0.45    0.71
  -6   2  -8   10.37    0.86
  -6   2  -8   11.39    0.89
   6  -1  -8   33.73    1.10
   6  -1  -7    0.27    0.53
   6  -1  -6   42.29    1.16
  -6   1   6   41.63    1.00
  -6   1   5   15.49    0.59
   6  -1  -5   15.30    0.69
  -6   1   5   14.30    0.82
  -6   1   4  409.88    6.76
   6  -1  -4  398.94    6.86
  -6   1   4  404.44    6.87
  -6   1   4  406.86    6.96
   6  -1  -3   99.37    1.91
  -6   1   3   96.58    1.80
  -6   1   3   97.15    1.90
  -6   1   3   95.64    1.65
  -6   1   3   96.11    2.00
  -6   1   2    2.16    0.34
   6  -1  -2    2.24    0.39
  -6   1   2    2.02    0.49
  -6   1   2    2.12    0.39
  -6   1   2    1.75    0.58
   6  -1  -2    2.03    0.55
   6  -1  -1    6.63    0.42
  -6   1   1    7.14    0.44
  -6   1   1    7.07    0.51
  -6   1   1    7.52    0.45
  -6   1   1    7.21    0.61
   6  -1   0  146.69    2.57
  -6   1   0  146.70    2.57
  -6   1   0  145.70    2.57
  -6   1   0  142.84    2.69
   6  -1   1   56.15    1.11
  -6   1  -1   56.29    1.21
  -6   1  -1   55.85    1.13
  -6   1  -1   56.16    1.28
   6  -1   2  275.92    4.50
  -6   1  -2  275.89    4.65
  -6   1  -2  267.32    4.50
  -6   1  -2  266.80    4.67
   6  -1   3   25.38    0.51
  -6   1  -3   26.09    0.82
  -6   1  -3   22.66    0.53
  -6   1  -3   25.89    0.81
  -6   1  -3   25.37    0.77
  -6   1  -4  546.14    6.59
  -6   1  -4  547.33    6.79
  -6   1  -4  538.61    6.72
  -6   1  -4  548.70    6.72
  -6   1  -5    2.98    0.34
  -6   1  -5    2.88    0.61
  -6   1  -5    2.74    0.63
  -6   1  -5    2.65    0.44
  -6   1  -6   78.90    1.77
  -6   1  -6   79.13    1.71
  -6   1  -7    0.91    0.68
  -6   1  -7    0.95    0.72
  -6   1  -8   18.00    0.95
  -6   1  -8   17.85    0.93
  -6   1  -9   56.32    1.56
  -6   1  -9   56.05    1.51
   6   0  -8  256.57    4.67
   6   0  -7   -0.12    0.54
   6   0  -6  128.25    2.55
   6   0  -5    0.83    0.51
  -6   0   5    1.26    0.36
   6   0  -4    0.81    0.45
  -6   0   4    1.83    0.57
  -6   0   4    0.57    0.35
  -6   0   4    0.59    0.61
  -6   0   3  171.32    2.92
   6   0  -3  169.75    3.06
  -6   0   3  167.08    3.06
  -6   0   3  166.87    3.15
   6   0  -3  171.11    3.13
   6   0  -2  601.38    9.63
  -6   0   2  594.45    9.50
  -6   0   2  591.34    9.61
  -6   0   2  606.47    9.72
   6   0  -2  617.69    9.71
   6   0  -1   15.46    0.55
  -6   0   1   15.70    0.63
  -6   0   1   16.33    0.51
  -6   0   1   15.60    0.73
  -6   0   1   16.79    0.47
   6   0  -1   16.11    0.71
   6   0   0    5.67    0.38
  -6   0   0    5.94    0.46
  -6   0   0    5.96    0.39
  -6   0   0    5.95    0.43
  -6   0   0    5.95    0.59
   6   0   1   35.10    0.77
  -6   0  -1   34.48    0.80
  -6   0  -1   36.38    0.87
  -6   0  -1   36.31    0.95
   6   0   2 2404.15   38.83
  -6   0  -2 2450.89   38.83
  -6   0  -2 2396.61   38.95
  -6   0  -2 2377.20   38.98
   6   0   3   39.48    0.72
  -6   0  -3   37.52    0.73
  -6   0  -3   45.28    1.06
  -6   0  -3   42.96    0.96
  -6   0  -3   48.53    1.05
  -6   0  -4    0.13    0.48
  -6   0  -4    0.57    0.62
  -6   0  -4    0.06    0.55
  -6   0  -4    0.22    0.40
  -6   0  -5    0.65    0.33
  -6   0  -5    0.66    0.54
  -6   0  -5    0.27    0.60
  -6   0  -5    0.14    0.39
  -6   0  -6   34.55    0.77
  -6   0  -6   34.81    1.08
  -6   0  -6   33.11    0.99
  -6   0  -6   32.89    0.85
  -6   0  -7    0.42    0.67
  -6   0  -7   -0.31    0.64
  -6   0  -7    0.42    0.40
  -6   0  -8  128.58    2.58
  -6   0  -8  126.92    2.51
  -6   0  -9   60.23    1.55
  -6   0  -9   58.88    1.53
  -6   0 -10   36.64    1.24
   6   1  -7    4.61    0.61
   6   1  -6  138.08    2.70
   6   1  -5   19.73    0.79
   6   1  -4  115.98    2.24
  -6  -1   4  113.85    2.02
   6   1  -3   55.30    1.25
  -6  -1   3   53.13    1.25
   6   1  -3   57.30    1.32
  -6  -1   3   54.48    1.05
  -6  -1   2  489.25    7.83
   6   1  -2  476.89    8.00
  -6  -1   2  466.39    7.98
  -6  -1   2  459.91    8.04
   6   1  -2  498.27    8.08
   6   1  -1   75.12    1.51
  -6  -1   1   77.71    1.37
  -6  -1   1   75.82    1.53
  -6  -1   1   77.38    1.63
   6   1  -1   79.11    1.61
   6   1   0  131.12    2.37
  -6  -1   0  126.12    2.36
  -6  -1   0  140.58    2.30
  -6  -1   0  133.04    2.26
  -6  -1   0  130.52    2.48
   6   1   0  136.13    2.47
   6   1   1   66.11    1.28
  -6  -1  -1   65.28    1.29
  -6  -1  -1   66.44    1.41
   6   1   2  545.53    8.91
  -6  -1  -2  539.15    8.91
  -6  -1  -2  558.12    8.94
  -6  -1  -2  533.19    9.04
  -6  -1  -2  561.63    9.02
   6   1   3    5.48    0.20
  -6  -1  -3    5.50    0.24
  -6  -1  -3    6.34    0.49
  -6  -1  -3    6.03    0.45
  -6  -1  -3    6.24    0.48
  -6  -1  -3    5.96    0.53
  -6  -1  -4  100.77    1.91
  -6  -1  -4  105.15    1.90
  -6  -1  -4  100.74    1.87
  -6  -1  -4   99.69    1.97
  -6  -1  -5    4.79    0.60
  -6  -1  -5    4.59    0.39
  -6  -1  -5    5.45    0.57
  -6  -1  -5    5.20    0.43
  -6  -1  -6   47.25    1.01
  -6  -1  -6   47.30    1.13
  -6  -1  -6   48.34    1.02
  -6  -1  -6   45.91    1.23
  -6  -1  -7    2.81    0.66
  -6  -1  -7    2.79    0.32
  -6  -1  -7    3.54    0.63
  -6  -1  -7    3.46    0.40
  -6  -1  -8   33.99    0.83
  -6  -1  -8   34.13    1.06
  -6  -1  -9    1.90    0.77
  -6  -1  -9    2.20    0.68
  -6  -1 -10  192.40    3.54
  -6  -1 -10  168.45    3.35
  -6  -1 -11   48.17    1.41
   6   2  -7   14.75    0.79
   6   2  -6   67.28    1.61
   6   2  -5    0.23    0.49
   6   2  -4    4.56    0.52
   6   2  -3    0.46    0.42
  -6  -2   3    0.56    0.55
  -6  -2   3    0.43    0.23
   6   2  -2  620.38   10.53
  -6  -2   2  647.66   10.54
  -6  -2   2  632.88   10.29
   6   2  -1  337.95    5.12
  -6  -2   1  336.48    5.11
   6   2  -1  349.43    5.19
   6   2   0  612.82    9.99
  -6  -2   0  598.24    9.97
  -6  -2   0  596.43   10.04
   6   2   0  624.90   10.05
   6   2   1   31.74    0.73
  -6  -2  -1   29.32    0.56
  -6  -2  -1   32.67    0.76
  -6  -2  -1   32.56    0.93
  -6  -2  -1   33.25    0.88
  -6  -2  -1   30.69    0.56
  -6  -2  -1   33.57    0.76
   6   2   2   28.68    0.64
  -6  -2  -2   27.29    0.66
  -6  -2  -2   27.02    0.86
  -6  -2  -2   26.39    0.75
  -6  -2  -2   28.38    0.78
  -6  -2  -2   26.88    0.57
  -6  -2  -3    2.35    0.53
  -6  -2  -3    2.19    0.25
  -6  -2  -3    2.83    0.50
  -6  -2  -3    2.57    0.35
  -6  -2  -3    2.34    0.41
  -6  -2  -4   31.46    0.92
  -6  -2  -4   29.75    0.84
  -6  -2  -4   32.66    0.78
  -6  -2  -4   34.24    0.78
  -6  -2  -5    3.44    0.43
  -6  -2  -5    3.52    0.44
  -6  -2  -5    3.69    0.37
  -6  -2  -5    2.97    0.58
  -6  -2  -6    0.36    0.38
  -6  -2  -6    0.12    0.48
  -6  -2  -6    0.54    0.62
  -6  -2  -6    0.44    0.32
  -6  -2  -7   65.00    1.48
  -6  -2  -7   61.87    1.15
  -6  -2  -7   60.76    1.34
  -6  -2  -8  229.36    3.90
  -6  -2  -8  233.92    4.16
  -6  -2  -8  224.38    4.03
  -6  -2  -9    6.82    0.80
  -6  -2  -9    7.01    0.70
  -6  -2 -10    4.67    0.76
  -6  -2 -10    4.76    0.85
  -6  -2 -11   52.83    1.46
  -6  -3   7    6.61    0.72
   6   3  -6  147.35    2.92
   6   3  -5   56.09    1.42
   6   3  -4   10.63    0.65
   6   3  -3    8.47    0.57
   6   3  -2   14.30    0.62
  -6  -3   2   14.35    0.70
  -6  -3   2   12.54    0.73
   6   3  -2   14.14    0.67
   6   3  -1   76.30    1.55
  -6  -3   1   73.55    1.57
   6   3  -1   75.78    1.59
   6   3   0  278.58    4.70
  -6  -3   0  278.70    4.70
   6   3   0  284.88    4.75
   6   3   1   43.35    0.90
   6   3   1   45.26    0.98
  -6  -3  -1   44.72    1.01
   6   3   2  573.32    9.14
   6   3   2  546.75    9.14
  -6  -3  -2  554.79    9.12
  -6  -3  -2  556.03    9.31
   6   3   3   14.25    0.53
  -6  -3  -3   13.20    0.31
  -6  -3  -3   14.77    0.46
  -6  -3  -3   13.73    0.67
  -6  -3  -3   14.88    0.44
  -6  -3  -3   14.26    0.64
  -6  -3  -4   16.78    0.47
   6   3   4   15.82    0.59
  -6  -3  -4   14.58    0.38
  -6  -3  -4   15.95    0.63
  -6  -3  -4   15.31    0.37
  -6  -3  -4   14.93    0.67
  -6  -3  -5    5.61    0.43
   6   3   5    4.87    0.48
  -6  -3  -5    5.86    0.49
  -6  -3  -5    5.53    0.61
  -6  -3  -5    5.76    0.36
   6   3   6  618.31   10.47
  -6  -3  -6  618.29   10.40
  -6  -3  -6  628.68   10.47
  -6  -3  -6  649.83   10.34
  -6  -3  -7   91.83    1.71
  -6  -3  -7   92.37    1.86
  -6  -3  -8  326.56    5.59
  -6  -3  -8  334.21    5.55
  -6  -3  -8  321.13    5.72
  -6  -3  -9   30.77    1.00
  -6  -3  -9   32.31    1.14
  -6  -3 -10    1.96    0.76
  -6  -3 -10    1.90    0.75
  -6  -3 -11    0.82    0.77
  -6  -3 -12    7.36    0.88
   6   4  -6    6.35    0.71
  -6  -4   6   11.11    1.25
   6   4  -5   22.16    0.94
  -6  -4   5   22.98    1.03
   6   4  -4  330.02    5.90
  -6  -4   4  345.34    6.01
   6   4  -3   -0.37    0.50
  -6  -4   3   -0.12    1.05
   6   4  -2   27.12    0.88
  -6  -4   2   35.10    1.26
   6   4  -1    0.36    0.41
  -6  -4   1   -0.16    0.53
   6   4  -1    0.06    0.47
   6   4   0  516.63    8.07
   6   4   0  506.23    8.06
   6   4   1   35.51    0.85
  -6  -4  -1   36.33    0.89
   6   4   1   34.51    0.75
  -6  -4  -1   33.99    1.04
   6   4   2    1.52    0.32
  -6  -4  -2    1.93    0.41
  -6  -4  -2    1.51    0.54
  -6  -4  -3   14.52    0.51
  -6  -4  -3   13.30    0.65
   6   4   3   14.33    0.53
  -6  -4  -3   14.65    0.50
  -6  -4  -4   50.69    0.95
  -6  -4  -4   48.19    1.18
   6   4   4   49.51    1.10
  -6  -4  -4   46.12    0.83
  -6  -4  -4   49.13    0.94
   6   4   5   -0.10    0.40
  -6  -4  -5   -0.28    0.48
  -6  -4  -5    0.10    0.21
  -6  -4  -5    0.02    0.19
  -6  -4  -5   -0.07    0.31
  -6  -4  -6   22.41    0.88
  -6  -4  -6   24.01    0.67
  -6  -4  -6   21.56    0.76
   6   4   6   20.63    0.74
  -6  -4  -7   39.64    0.94
  -6  -4  -7   38.53    1.14
  -6  -4  -8  211.47    3.69
  -6  -4  -8  206.33    3.71
  -6  -4  -8  214.73    3.87
  -6  -4  -9   66.53    1.49
  -6  -4  -9   64.85    1.40
  -6  -4  -9   69.18    1.65
  -6  -4 -10  437.76    7.41
  -6  -4 -10  435.67    7.56
  -6  -4 -11   18.33    0.93
  -6  -4 -12   77.11    1.82
   6   5  -5    3.38    0.63
  -6  -5   5    3.20    0.70
   6   5  -4   36.23    1.15
  -6  -5   4   33.68    1.16
   6   5  -3   60.33    1.49
  -6  -5   3   54.67    1.46
   6   5  -2    8.04    0.60
  -6  -5   2    7.39    0.73
   6   5  -1   30.58    0.91
  -6  -5   1   33.45    1.10
   6   5  -1   31.52    0.95
   6   5   0    2.82    0.44
  -6  -5   0    2.28    0.54
   6   5   0    2.04    0.47
  -6  -5  -1   69.10    1.47
   6   5   1   72.14    1.45
  -6  -5  -2   43.20    1.01
  -6  -5  -2   41.83    1.14
  -6  -5  -2   44.09    1.00
   6   5   2   45.33    0.95
  -6  -5  -3    4.51    0.46
  -6  -5  -3    4.64    0.38
   6   5   3    4.81    0.41
  -6  -5  -3    4.64    0.60
  -6  -5  -4   41.52    0.90
  -6  -5  -4   40.46    1.11
  -6  -5  -4   39.77    0.88
   6   5   4   41.41    0.97
  -6  -5  -5   10.75    0.43
  -6  -5  -5    9.49    0.62
  -6  -5  -5   10.44    0.40
   6   5   5   10.12    0.53
  -6  -5  -6    2.80    0.27
  -6  -5  -6    3.00    0.55
  -6  -5  -6    3.20    0.39
  -6  -5  -7   10.58    0.61
  -6  -5  -8  126.89    2.43
  -6  -5  -8  126.22    2.33
  -6  -5  -9   79.76    1.69
  -6  -5  -9   82.50    1.68
  -6  -5 -10   69.91    1.53
  -6  -5 -10   72.76    1.60
   6   6  -4   98.66    2.11
  -6  -6   4   92.90    2.12
   6   6  -3   71.62    1.65
  -6  -6   3   68.78    1.69
   6   6  -2  284.27    5.01
  -6  -6   2  283.24    5.07
  -6  -6   1   21.68    0.88
  -6  -6   0  245.46    4.48
  -6  -6   0  240.83    4.36
   6   6   0  256.09    4.35
  -6  -6  -1    6.71    0.61
  -6  -6  -1    7.30    0.55
   6   6   1    7.10    0.53
  -6  -6  -2    0.94    0.53
  -6  -6  -2    0.59    0.57
  -6  -6  -2    1.48    0.49
  -6  -6  -3    6.37    0.58
  -6  -6  -3    5.96    0.46
  -6  -6  -3    5.49    0.65
   6   6   3    5.97    0.44
   6   6   4    1.42    0.42
  -6  -6  -4    1.81    0.45
  -6  -6  -4    1.43    0.57
  -6  -6  -4    1.83    0.37
  -6  -6  -5    1.08    0.57
  -6  -6  -5    1.48    0.33
   6   6   5    0.93    0.45
  -6  -6  -6  130.40    2.65
  -6  -6  -6  147.94    2.48
  -6  -6  -7    3.74    0.63
  -6  -6  -8  260.55    4.60
  -6  -6  -9   27.07    0.91
  -6  -6 -10  618.94   10.35
  -6  -7   2   40.74    1.25
  -6  -7   2   37.65    1.15
  -6  -7   1   37.41    1.21
  -6  -7   1   38.99    1.11
  -6  -7   0   84.51    1.96
  -6  -7   0   88.36    1.87
  -6  -7  -1   22.49    0.98
  -6  -7  -1   25.97    0.90
  -6  -7  -2  133.66    2.51
  -6  -7  -3    6.53    0.60
  -6  -7  -3    6.26    0.49
  -6  -7  -3    5.72    0.70
  -6  -7  -4  355.28    6.14
  -6  -7  -4  347.94    5.92
  -6  -7  -5   27.78    0.98
  -6  -7  -5   29.82    0.77
  -6  -7  -6   10.11    0.71
  -6  -7  -7   13.61    0.77
  -6  -7  -8   46.92    1.28
  -6  -7  -9    0.32    0.58
  -6  -7 -10  198.29    3.68
  -6  -8   1   10.82    0.75
  -6  -8   0  104.37    2.30
  -6  -8   0  108.72    2.26
  -6  -8  -1    6.96    0.78
  -6  -8  -1    6.84    0.59
  -6  -8  -2  557.62    9.63
  -6  -8  -2  572.89    9.53
  -6  -8  -3    0.51    0.44
  -6  -8  -4   10.94    0.76
  -6  -8  -4   11.24    0.58
  -6  -8  -5   14.34    0.80
  -6  -8  -5   16.60    0.62
  -6  -8  -6  111.53    2.38
  -6  -8  -7   19.69    0.91
  -6  -8  -8  174.40    3.35
  -6  -8  -9    3.17    0.69
  -6  -8 -10  468.18    8.05
  -6  -8 -11    4.15    0.68
  -6  -9  -1    0.68    0.60
  -6  -9  -2  258.03    4.61
  -6  -9  -3   21.58    0.82
  -6  -9  -4    4.16    0.52
  -6  -9  -5    0.57    0.46
  -6 -10  -4   46.03    1.22
   7  -7  -3    7.33    0.66
   7  -6  -5   29.27    1.04
   7  -6  -4    0.28    0.54
   7  -6  -3    1.10    0.52
   7  -6  -2   28.64    0.91
   7  -5  -6    9.68    0.74
   7  -5  -5    0.62    0.53
   7  -5  -4  162.67    3.11
   7  -5  -3    3.93    0.54
  -7   5   3    3.60    0.69
   7  -5  -2   12.98    0.66
  -7   5   2   13.48    0.85
   7  -5  -1    0.90    0.42
  -7   5   1    0.87    0.65
  -7   5   0  112.49    2.37
  -7   5  -1   -0.03    0.67
  -7   5  -1    0.16    0.63
  -7   5  -2   17.11    0.92
  -7   5  -2   16.67    0.85
  -7   5  -3   15.04    0.96
  -7   5  -3   15.17    0.86
   7  -4  -6   51.45    1.36
   7  -4  -5   19.04    0.81
   7  -4  -4   10.84    0.66
  -7   4   4   10.65    0.81
   7  -4  -3    0.92    0.47
  -7   4   3    0.61    0.67
   7  -4  -2   91.07    1.85
  -7   4   2   87.72    1.98
   7  -4  -1    1.15    0.41
  -7   4   1    0.43    0.62
  -7   4   0  158.95    3.04
   7  -4   0  169.08    2.97
  -7   4   0  162.56    3.13
  -7   4  -1    0.76    0.63
  -7   4  -1    0.35    0.58
  -7   4  -2    6.11    0.72
  -7   4  -2    6.59    0.66
  -7   4  -3   22.00    1.01
  -7   4  -3   22.72    0.90
  -7   4  -4  244.09    4.44
  -7   4  -4  244.07    4.43
  -7   4  -4  241.47    4.40
  -7   4  -5   58.45    1.59
  -7   4  -5   59.58    1.56
  -7   4  -5   58.66    1.50
   7  -3  -7    4.85    0.65
   7  -3  -6    0.34    0.54
   7  -3  -5    5.57    0.58
  -7   3   5    5.96    0.76
   7  -3  -4   81.26    1.75
  -7   3   4   83.32    1.90
   7  -3  -3    0.92    0.45
  -7   3   3    0.86    0.46
  -7   3   3    0.20    0.63
  -7   3   2   57.79    1.28
   7  -3  -2   58.49    1.32
  -7   3   2   59.77    1.36
  -7   3   2   60.76    1.35
  -7   3   2   56.58    1.47
  -7   3   1   17.65    0.71
   7  -3  -1   17.39    0.64
  -7   3   1   18.07    0.71
  -7   3   1   17.12    0.69
  -7   3   1   16.55    0.84
  -7   3   0    4.06    0.61
   7  -3   0    3.72    0.40
  -7   3   0    3.65    0.62
  -7   3  -1    0.12    0.59
   7  -3   1    0.18    0.34
  -7   3  -1    0.48    0.56
  -7   3  -2    5.29    0.67
  -7   3  -2    5.20    0.62
  -7   3  -3    0.29    0.60
  -7   3  -3    0.62    0.54
  -7   3  -4    0.22    0.69
  -7   3  -4   -0.34    0.69
  -7   3  -4   -0.33    0.55
  -7   3  -5   14.61    0.89
  -7   3  -5   14.02    0.92
  -7   3  -5   13.15    0.73
  -7   3  -6    7.50    0.84
  -7   3  -6    9.00    0.84
  -7   3  -6    8.08    0.66
   7  -2  -7   83.62    1.90
   7  -2  -6   54.91    1.39
   7  -2  -5   35.26    1.04
  -7   2   5   37.14    1.20
   7  -2  -4   73.44    1.61
  -7   2   4   74.01    1.73
   7  -2  -3   51.96    1.23
  -7   2   3   53.22    1.19
  -7   2   3   52.86    1.39
   7  -2  -2   39.37    1.01
  -7   2   2   40.66    1.05
  -7   2   2   39.99    0.97
  -7   2   2   39.30    1.15
   7  -2  -1    5.91    0.45
  -7   2   1    5.94    0.49
  -7   2   1    5.86    0.55
  -7   2   1    6.21    0.49
  -7   2   1    5.87    0.64
   7  -2   0   12.81    0.51
  -7   2   0   12.25    0.60
  -7   2   0   12.73    0.59
  -7   2   0   12.68    0.72
  -7   2  -1    0.44    0.54
   7  -2   1    0.33    0.31
  -7   2  -1    0.29    0.54
  -7   2  -2    7.61    0.66
  -7   2  -2    7.11    0.60
  -7   2  -3    2.35    0.63
  -7   2  -3    2.63    0.63
  -7   2  -3    2.45    0.54
  -7   2  -4   76.17    1.72
  -7   2  -4   75.79    1.68
  -7   2  -4   78.71    1.67
  -7   2  -5    4.69    0.68
  -7   2  -5    3.54    0.71
  -7   2  -5    4.24    0.54
  -7   2  -6   26.05    1.03
  -7   2  -6   25.77    1.01
  -7   2  -6   25.13    0.85
  -7   2  -7   -0.23    0.76
  -7   2  -7   -0.34    0.74
  -7   2  -7   -0.07    0.51
  -7   2  -8   10.29    0.91
   7  -1  -7   95.59    2.12
   7  -1  -6   50.13    1.33
   7  -1  -5    2.37    0.53
  -7   1   5    2.63    0.68
   7  -1  -4    9.14    0.59
  -7   1   4    9.23    0.78
   7  -1  -3    4.26    0.48
  -7   1   3    4.32    0.68
   7  -1  -2  344.98    6.01
  -7   1   2  356.20    5.93
  -7   1   2  360.22    6.02
  -7   1   2  356.39    6.14
   7  -1  -1    0.74    0.37
  -7   1   1    0.89    0.50
  -7   1   1    0.56    0.38
  -7   1   1    0.42    0.35
  -7   1   1    0.44    0.56
   7  -1   0   28.26    0.73
  -7   1   0   29.20    0.80
  -7   1   0   29.03    0.78
  -7   1   0   29.31    0.76
  -7   1   0   28.52    0.92
   7  -1   1    0.69    0.30
  -7   1  -1    0.90    0.41
  -7   1  -1    0.92    0.49
  -7   1  -1    0.80    0.51
   7  -1   2  383.23    6.31
  -7   1  -2  381.54    6.47
  -7   1  -2  387.25    6.53
  -7   1  -3    1.01    0.57
  -7   1  -3    1.27    0.57
  -7   1  -3    1.34    0.51
  -7   1  -4  159.32    2.88
  -7   1  -4  163.47    3.03
  -7   1  -4  167.66    3.01
  -7   1  -4  164.15    2.99
  -7   1  -5    2.66    0.62
  -7   1  -5    2.65    0.67
  -7   1  -5    2.26    0.49
  -7   1  -6   22.01    0.96
  -7   1  -6   22.78    0.90
  -7   1  -6   21.58    0.76
  -7   1  -7    5.44    0.72
  -7   1  -7    5.44    0.52
  -7   1  -7    5.93    0.79
  -7   1  -8  292.11    5.28
  -7   1  -8  292.69    5.20
  -7   1  -9    1.30    0.80
   7   0  -7    0.28    0.55
   7   0  -6  230.57    4.23
   7   0  -5   59.20    1.44
   7   0  -4    4.05    0.53
  -7   0   4    4.89    0.71
   7   0  -3   22.06    0.78
  -7   0   3   19.92    0.90
   7   0  -2   90.23    1.80
  -7   0   2   87.77    1.79
  -7   0   2   88.96    1.89
  -7   0   1    3.80    0.35
   7   0  -1    3.75    0.44
  -7   0   1    4.03    0.37
  -7   0   1    3.81    0.51
  -7   0   1    3.56    0.58
   7   0   0  882.98   14.17
  -7   0   0  851.07   14.15
  -7   0   0  877.84   14.11
  -7   0   0  850.02   14.28
  -7   0   0  868.40   14.10
   7   0   1   22.84    0.60
  -7   0  -1   22.61    0.65
  -7   0  -1   22.11    0.69
  -7   0  -1   23.24    0.80
   7   0   2   86.44    1.55
  -7   0  -2   85.79    1.56
  -7   0  -2   84.50    1.65
  -7   0  -2   89.85    1.73
  -7   0  -2   85.39    1.75
  -7   0  -3   17.50    0.65
  -7   0  -3   18.10    0.69
  -7   0  -3   18.94    0.78
  -7   0  -3   17.60    0.68
  -7   0  -4   57.87    1.40
  -7   0  -4   55.75    1.30
  -7   0  -4   57.06    1.31
  -7   0  -5   -0.37    0.63
  -7   0  -5    0.24    0.37
  -7   0  -5    0.19    0.55
  -7   0  -5   -0.08    0.43
  -7   0  -6   19.13    0.88
  -7   0  -6   20.47    0.81
  -7   0  -6   20.96    0.70
  -7   0  -7    9.81    0.83
  -7   0  -7    9.05    0.75
  -7   0  -8  554.23    9.39
  -7   0  -8  551.37    9.30
  -7   0  -9   22.16    1.04
   7   1  -6    0.37    0.56
   7   1  -5   59.39    1.44
   7   1  -4   56.47    1.36
   7   1  -3    0.65    0.45
   7   1  -2   16.69    0.65
  -7  -1   2   17.00    0.72
  -7  -1   2   18.18    0.79
   7   1  -1   27.03    0.76
  -7  -1   1   27.24    0.83
  -7  -1   1   28.20    0.93
   7   1  -1   26.63    0.87
   7   1   0  759.27   12.62
  -7  -1   0  755.47   12.61
  -7  -1   0  775.92   12.51
  -7  -1   0  756.43   12.72
   7   1   1   46.40    0.97
  -7  -1  -1   48.19    1.02
  -7  -1  -1   45.22    0.99
  -7  -1  -1   46.55    0.94
  -7  -1  -1   45.51    1.12
  -7  -1  -2   95.34    1.76
   7   1   2   91.80    1.63
  -7  -1  -2   91.31    1.64
  -7  -1  -2   89.78    1.65
  -7  -1  -2   90.72    1.80
  -7  -1  -3   32.16    0.91
  -7  -1  -3   31.92    0.79
  -7  -1  -3   32.34    0.88
  -7  -1  -3   35.35    0.97
  -7  -1  -4  188.61    3.41
  -7  -1  -4  191.44    3.34
  -7  -1  -4  191.24    3.38
  -7  -1  -5    7.72    0.48
  -7  -1  -5    8.47    0.50
  -7  -1  -5    8.27    0.60
  -7  -1  -5    9.39    0.72
  -7  -1  -6   50.25    1.12
  -7  -1  -6   53.56    1.14
  -7  -1  -6   51.97    1.22
  -7  -1  -7    2.72    0.75
  -7  -1  -7    3.07    0.65
  -7  -1  -8  194.22    3.62
  -7  -1  -8  209.52    3.82
  -7  -1  -9   28.52    1.19
  -7  -1  -9   26.25    1.02
  -7  -1 -10  229.61    4.19
   7   2  -6    0.16    0.58
   7   2  -5    8.67    0.65
   7   2  -4    1.26    0.50
   7   2  -3   20.33    0.75
   7   2  -2   50.60    1.19
  -7  -2   2   49.77    1.20
   7   2  -1    0.20    0.38
  -7  -2   1    0.37    0.48
   7   2   0  134.31    2.43
  -7  -2   0  134.64    2.45
   7   2   0  131.71    2.51
   7   2   1    0.14    0.32
  -7  -2  -1   -0.09    0.40
  -7  -2  -1    0.28    0.51
  -7  -2  -1    0.20    0.48
   7   2   1    0.13    0.47
   7   2   2  333.42    5.54
  -7  -2  -2  323.89    5.53
  -7  -2  -2  338.12    5.60
  -7  -2  -2  337.64    5.67
  -7  -2  -2  332.43    5.45
  -7  -2  -3   34.75    0.98
  -7  -2  -3   35.91    0.95
  -7  -2  -3   34.83    0.90
  -7  -2  -3   36.44    0.77
  -7  -2  -4  157.70    2.98
  -7  -2  -4  162.72    2.90
  -7  -2  -4  165.26    2.84
  -7  -2  -5   48.04    1.22
  -7  -2  -5   43.45    1.07
  -7  -2  -5   44.92    1.00
  -7  -2  -5   46.03    1.02
  -7  -2  -6   14.90    0.81
  -7  -2  -6   15.24    0.62
  -7  -2  -6   16.21    0.55
  -7  -2  -6   15.31    0.65
  -7  -2  -7    0.92    0.41
  -7  -2  -7    0.92    0.56
  -7  -2  -7    0.92    0.68
  -7  -2  -8    9.62    0.84
  -7  -2  -8    9.94    0.70
  -7  -2  -9    0.71    0.64
  -7  -2  -9    0.27    0.80
  -7  -2 -10   52.71    1.40
   7   3  -5   25.97    0.95
  -7  -3   5   23.65    0.97
   7   3  -4   24.94    0.90
  -7  -3   4   24.63    0.96
   7   3  -3   10.24    0.62
  -7  -3   3    8.95    0.72
   7   3  -2   15.17    0.67
   7   3  -1   62.53    1.40
  -7  -3   1   65.05    1.42
  -7  -3   1   60.32    1.52
  -7  -3   0  589.13   10.01
  -7  -3   0  608.13   10.19
   7   3   0  594.16   10.07
   7   3   1   76.56    1.51
  -7  -3  -1   77.97    1.54
  -7  -3  -1   82.60    1.79
   7   3   1   76.73    1.59
   7   3   2   45.26    0.95
  -7  -3  -2   43.99    0.97
  -7  -3  -2   42.89    1.18
  -7  -3  -3   37.75    1.04
  -7  -3  -3   35.65    0.77
  -7  -3  -4   14.05    0.64
  -7  -3  -4   15.95    0.73
  -7  -3  -5   19.03    0.57
  -7  -3  -5   17.97    0.72
  -7  -3  -5   18.83    0.83
  -7  -3  -5   17.94    0.56
  -7  -3  -6   57.71    1.17
  -7  -3  -6   54.39    1.26
  -7  -3  -6   53.81    1.36
  -7  -3  -7    0.53    0.46
  -7  -3  -7    0.03    0.66
  -7  -3  -7    0.49    0.50
  -7  -3  -8    3.26    0.74
  -7  -3  -8    4.14    0.60
  -7  -3  -9    3.64    0.79
   7   4  -4    3.48    0.60
  -7  -4   4    7.39    1.24
   7   4  -3    0.92    0.51
  -7  -4   3    0.94    1.11
   7   4  -2  156.58    3.17
  -7  -4   2  208.21    3.62
   7   4  -1   81.80    1.71
   7   4   0   70.61    1.51
  -7  -4   0   71.45    1.52
  -7  -4   0   70.00    1.65
   7   4   0   69.44    1.52
   7   4   1   81.22    1.60
  -7  -4  -1   80.60    1.62
  -7  -4  -1   80.99    1.82
   7   4   1   80.66    1.65
  -7  -4  -2  160.85    3.03
  -7  -4  -3    2.09    0.54
  -7  -4  -3    2.12    0.35
   7   4   4  217.66    3.85
  -7  -4  -4  224.86    3.96
   7   4   5   13.27    0.61
  -7  -4  -5   11.66    0.66
  -7  -4  -6   63.49    1.42
  -7  -4  -7   -0.70    0.71
  -7  -4  -7   -0.13    0.50
  -7  -4  -8  166.77    2.96
  -7  -4  -8  149.80    3.05
  -7  -4  -9    3.21    0.82
   7   5  -3    0.12    0.57
  -7  -5   3   -0.43    0.68
   7   5  -2    9.64    0.65
  -7  -5   2    8.96    0.80
   7   5  -1   49.18    1.22
  -7  -5   1   49.73    1.42
   7   5   0  370.28    6.31
  -7  -5  -1   59.15    1.32
  -7  -5  -1   58.21    1.48
  -7  -5  -2  210.45    3.99
  -7  -5  -2  228.14    3.85
  -7  -5  -3   55.84    1.41
  -7  -5  -3   55.81    1.16
  -7  -5  -4   44.30    1.17
  -7  -5  -5    0.83    0.53
  -7  -5  -6   21.30    0.82
  -7  -5  -7    0.11    0.47
  -7  -5  -8    1.71    0.55
  -7  -5  -9   22.74    0.84
   7   6  -2   21.78    0.85
  -7  -6   1   18.31    0.89
  -7  -6   0   81.75    1.92
  -7  -6   0   88.53    1.81
  -7  -6  -1   82.55    1.72
  -7  -6  -2  390.95    6.85
  -7  -6  -2  397.69    6.69
  -7  -6  -3  116.69    2.39
  -7  -6  -3  115.88    2.17
  -7  -6  -4   42.80    1.22
  -7  -6  -5    0.85    0.58
  -7  -6  -6   16.87    0.83
  -7  -6  -7    4.81    0.56
  -7  -6  -8  161.98    3.07
  -7  -6  -9   31.37    1.02
  -7  -7   1    3.55    0.60
  -7  -7   0   18.40    0.81
  -7  -7  -1   52.48    1.33
  -7  -7  -2   10.02    0.58
  -7  -7  -3    6.05    0.70
  -7  -7  -3    5.87    0.49
  -7  -7  -4  200.96    3.78
  -7  -7  -5   17.59    0.87
  -7  -7  -6   26.27    0.92
  -7  -7  -7    1.67    0.74
  -7  -7  -8   55.66    1.46
  -7  -7  -9   31.11    1.07
  -7  -8   0  317.44    5.68
  -7  -8  -1   10.25    0.66
  -7  -8  -2  203.04    3.77
   8  -5  -4   47.14    1.30
  -8   5  -1   25.56    1.04
   8  -4  -5   42.29    1.22
   8  -4  -4   23.58    0.88
   8  -4  -3   44.11    1.17
  -8   4   1   28.74    1.10
  -8   4   0    0.71    0.64
  -8   4  -1    2.79    0.68
  -8   4  -1    3.77    0.71
  -8   4  -2  138.73    2.79
  -8   4  -2  147.81    2.87
  -8   4  -3   22.67    1.02
  -8   4  -3   24.47    1.07
   8  -3  -5    0.54    0.54
   8  -3  -4  220.47    4.01
   8  -3  -3   25.62    0.86
  -8   3   3   25.11    1.03
   8  -3  -2    1.64    0.47
  -8   3   2    0.46    0.64
  -8   3   1   40.22    1.22
  -8   3   0    0.23    0.61
  -8   3  -1    1.19    0.63
  -8   3  -1    1.12    0.62
  -8   3  -2   27.35    1.01
  -8   3  -2   28.49    1.04
  -8   3  -3    4.76    0.73
  -8   3  -3    5.88    0.77
  -8   3  -3    5.33    0.67
  -8   3  -4    4.12    0.76
  -8   3  -4    4.36    0.76
  -8   3  -4    4.32    0.65
  -8   3  -5   35.62    1.19
  -8   3  -5   36.92    1.14
   8  -2  -5   14.45    0.76
   8  -2  -4    4.75    0.55
  -8   2   4    5.05    0.77
   8  -2  -3   54.08    1.30
  -8   2   3   52.86    1.45
   8  -2  -2   11.58    0.58
  -8   2   2   10.82    0.78
  -8   2   1    2.36    0.63
  -8   2   0   36.09    1.11
  -8   2  -1    2.24    0.57
  -8   2  -1    1.91    0.59
  -8   2  -2   44.44    1.18
  -8   2  -2   46.13    1.23
  -8   2  -3   19.34    0.86
  -8   2  -3   20.70    0.88
  -8   2  -3   20.87    0.85
  -8   2  -4   49.59    1.37
  -8   2  -4   53.33    1.34
  -8   2  -4   51.52    1.31
  -8   2  -5   74.86    1.78
  -8   2  -5   76.87    1.77
  -8   2  -5   76.87    1.71
  -8   2  -6   83.87    1.90
   8  -1  -5   38.57    1.17
   8  -1  -4   45.43    1.22
  -8   1   4   45.64    1.35
   8  -1  -3   10.10    0.61
  -8   1   3   10.08    0.80
   8  -1  -2   11.75    0.59
  -8   1   2   11.04    0.79
   8  -1  -1    3.20    0.42
  -8   1   1    2.72    0.64
  -8   1   0   65.97    1.55
  -8   1  -1   14.68    0.68
  -8   1  -1   14.29    0.74
  -8   1  -2   89.81    1.82
  -8   1  -2   87.82    1.78
  -8   1  -2   86.51    1.86
  -8   1  -3    0.16    0.55
  -8   1  -3    0.47    0.62
  -8   1  -3    0.04    0.53
  -8   1  -4   90.02    1.90
  -8   1  -4   85.44    1.80
  -8   1  -4   87.21    1.83
  -8   1  -5   29.67    1.06
  -8   1  -5   30.41    0.99
  -8   1  -5   30.56    0.94
  -8   1  -6  218.66    4.08
  -8   1  -6  220.20    4.00
  -8   1  -7   26.70    1.05
  -8   1  -8   12.46    0.93
   8   0  -5    1.88    0.56
   8   0  -4  170.41    3.20
   8   0  -3   13.59    0.66
  -8   0   3   12.52    0.83
   8   0  -2   72.98    1.56
  -8   0   2   73.55    1.72
   8   0  -1    4.98    0.45
  -8   0   1    5.08    0.66
  -8   0   0  237.83    4.26
  -8   0  -1    3.28    0.58
  -8   0  -2  102.58    2.08
  -8   0  -2  104.08    1.99
  -8   0  -3    2.60    0.58
  -8   0  -3    2.25    0.47
  -8   0  -3    2.48    0.51
  -8   0  -4    1.11    0.63
  -8   0  -4    0.59    0.44
  -8   0  -4    0.31    0.47
  -8   0  -5   -0.60    0.66
  -8   0  -5   -0.19    0.48
  -8   0  -6  242.69    4.38
  -8   0  -7   12.06    0.88
   8   1  -5    3.36    0.58
   8   1  -4    2.89    0.54
   8   1  -3   10.75    0.63
   8   1  -2  430.02    7.28
   8   1  -1    0.61    0.39
  -8  -1   1    0.94    0.58
  -8  -1   0   68.73    1.58
  -8  -1  -1   15.90    0.75
  -8  -1  -2    0.36    0.50
  -8  -1  -2    0.46    0.51
  -8  -1  -2    1.24    0.55
  -8  -1  -3    0.81    0.85
  -8  -1  -3    0.08    0.55
  -8  -1  -3    0.05    0.47
  -8  -1  -4   79.73    1.68
  -8  -1  -4   76.15    1.63
  -8  -1  -4   78.15    1.61
  -8  -1  -5    0.83    0.71
  -8  -1  -5    0.60    0.42
  -8  -1  -6  560.03    9.47
  -8  -1  -7   13.32    0.91
  -8  -1  -8   64.56    1.68
   8   2  -4  112.38    2.31
   8   2  -3   77.15    1.70
   8   2  -2  508.23    8.55
   8   2  -1   17.12    0.66
   8   2   0    4.22    0.42
  -8  -2   0    3.50    0.63
  -8  -2  -1    0.58    0.54
  -8  -2  -1   -0.01    0.52
  -8  -2  -2   20.60    0.99
  -8  -2  -2   15.92    0.70
  -8  -2  -3   10.23    0.64
  -8  -2  -3   11.63    0.62
  -8  -2  -3   11.17    0.61
  -8  -2  -4   62.21    1.44
  -8  -2  -4   64.79    1.44
  -8  -2  -4   65.69    1.37
  -8  -2  -5    4.26    0.68
  -8  -2  -5    3.74    0.50
  -8  -2  -6   95.59    1.94
  -8  -2  -6  104.92    2.11
  -8  -2  -7    8.14    0.84
  -8  -2  -8  221.16    4.14
   8   3  -4   97.23    2.12
   8   3  -3    7.26    0.67
   8   3  -2   82.84    1.79
   8   3  -1    1.48    0.48
  -8  -3   1    1.76    0.64
   8   3   0  102.98    2.15
  -8  -3   0  168.46    3.06
  -8  -3  -1   11.45    0.76
  -8  -3  -2    2.01    0.56
  -8  -3  -3    0.53    0.57
  -8  -3  -4   38.82    1.07
  -8  -3  -4   37.33    1.04
  -8  -3  -5   13.65    0.69
  -8  -3  -5   13.54    0.77
  -8  -3  -6   18.28    0.75
  -8  -3  -6   19.19    0.90
  -8  -3  -7    0.63    0.70
  -8  -3  -8   49.95    1.41
   8   4  -3   24.88    0.93
   8   4  -2  224.56    4.06
   8   4  -1   24.91    0.84
  -8  -4   1   25.24    1.04
  -8  -4   0   19.53    0.92
  -8  -4  -1   14.08    0.82
  -8  -4  -2  123.27    2.48
  -8  -4  -3   15.33    0.77
  -8  -4  -4   50.07    1.29
  -8  -4  -5   40.42    1.12
  -8  -4  -6   -0.14    0.52
  -8  -4  -7    4.37    0.60
  -8  -4  -8   18.16    0.98
   8   5  -2   -0.40    0.52
   8   5  -1    2.98    0.54
  -8  -5   0   11.94    0.79
  -8  -5  -1   13.19    0.83
  -8  -5  -2  109.46    2.26
  -8  -5  -3    2.30    0.63
  -8  -5  -4    0.14    0.58
  -8  -5  -5   31.41    1.03
  -8  -5  -6  264.81    4.72
  -8  -5  -7   14.47    0.76
  -8  -5  -8   23.02    0.88
  -8  -6  -3    1.68    0.64
  -8  -6  -4   19.53    0.92
  -8  -6  -5    2.12    0.64
  -8  -6  -6    9.28    0.75
  -8  -6  -7   32.92    1.02
  -8  -6  -8   89.67    2.00
  -9   2   0   35.44    1.17
  -9   2  -1    1.82    0.65
  -9   2  -2    0.14    0.64
  -9   2  -3   37.20    1.15
  -9   1   1  127.53    2.63
  -9   1   0   -0.07    0.67
  -9   1  -1    2.40    0.63
  -9   1  -2    3.57    0.64
  -9   1  -3    4.85    0.65
  -9   0   2    0.78    0.68
  -9   0   1   11.54    0.82
  -9   0   0  288.94    5.14
  -9   0  -1   38.69    1.14
  -9   0  -2    0.22    0.54
  -9   0  -2   -0.15    0.56
  -9   0  -3    1.82    0.59
  -9   0  -3    2.31    0.56
  -9   0  -6  266.65    4.85
  -9  -1   0    1.04    0.62
  -9  -1  -1   50.42    1.36
  -9  -1  -1   54.08    1.36
  -9  -1  -2    0.10    0.56
  -9  -1  -2    0.28    0.53
  -9  -1  -3    3.52    0.58
  -9  -1  -4  398.59    6.82
  -9  -2   0    1.26    0.62
  -9  -2  -1    3.76    1.12
  -9  -2  -2  116.30    2.40
  -9  -2  -3    1.94    0.59
  -9  -2  -4  184.07    3.39
  -9  -2  -7   20.83    1.01
  -9  -3  -1   25.76    1.03
  -9  -3  -2    7.52    0.73
  -9  -3  -3   12.82    0.74
  -9  -3  -4   36.74    1.07
  -9  -3  -5    0.70    0.57
  -9  -4  -3    1.23    0.59
  -9  -4  -4    6.55    0.70
  -9  -4  -5    6.77    0.66
  -9  -4  -6   22.18    0.88
   0   0   0    0.00    0.00
;
_shelx_hkl_checksum     82309
_shelx_res_file
;
TITL EXP_73 P -1 R   0.04 NEW: P-1
    F:\0000_Acta_E_RC_DR\000_2018_ActaCrystE\dx2003_sx.res
    created by SHELXL-2016/6 at 15:05:06 on 16-Jan-2018
CELL  0.71073  5.29180  7.16660  8.42050 92.06900 104.16500 97.17200
ZERR 1  0.00030  0.00040  0.00070  0.00600  0.00600  0.00500
LATT 1
SFAC C H N O
UNIT 12 18 2 4
TEMP -173
L.S. 12
FMAP 2
PLAN  10
SIZE 0.32 0.38 0.42
BOND $H
CONF
ACTA
OMIT -2 2 6
OMIT 3 2 2
HTAB
EQIV $3 -X+1, -Y+1, -Z+1
HTAB O2 O1_$3
HTAB O2 O2_$3
EQIV $4 X-1, Y, Z
HTAB N1 O1_$4
HTAB N1 O1
HTAB N1 O2_$3
EQIV $5 -X+1, -Y+1, -Z+2
HTAB N1 N1_$5
WGHT    0.048300    0.099800
EXTI    0.146263
FVAR       2.28305
O1    4    0.886133    0.510784    0.733113    11.00000    0.03088    0.01994 =
         0.02698   -0.01198   -0.00994    0.01383
O2    4    0.623645    0.366901    0.503328    11.00000    0.01490    0.01491 =
         0.01686   -0.00231    0.00004    0.00692
H2O   2    0.500000    0.500000    0.500000    10.50000    0.07942
C4    1    0.903221    0.070969    0.494869    11.00000    0.01240    0.01240 =
         0.01729   -0.00113    0.00228    0.00514
AFIX  23
H4A   2    0.867169    0.119848    0.384244    11.00000   -1.20000
H4B   2    0.735161    0.007357    0.511087    11.00000   -1.20000
AFIX   0
C5    1    1.010231    0.234415    0.623534    11.00000    0.01080    0.01192 =
         0.01539    0.00060    0.00268    0.00344
AFIX  23
H5A   2    1.048177    0.183438    0.733310    11.00000   -1.20000
H5B   2    1.178973    0.295883    0.606644    11.00000   -1.20000
AFIX   0
C6    1    0.829940    0.382527    0.622702    11.00000    0.01308    0.01012 =
         0.01442    0.00152    0.00490    0.00233
N1    3    0.438972    0.622900    0.871671    11.00000    0.01637    0.02246 =
         0.01443    0.00123    0.00403    0.00298
H1NA  2    0.267566    0.581602    0.818628    11.00000    0.03266
H1NB  2    0.538481    0.607679    0.799885    11.00000    0.03558
H1NC  2    0.469804    0.534461    0.952644    10.50000    0.01340
C1    1    0.470797    0.815419    0.935173    11.00000    0.01368    0.01873 =
         0.01067    0.00056    0.00086    0.00326
C2    1    0.657007    0.950243    0.899413    11.00000    0.01603    0.02462 =
         0.01537    0.00082    0.00698    0.00413
AFIX  43
H2    2    0.764255    0.916272    0.830590    11.00000   -1.20000
AFIX   0
C3    1    0.686575    1.134770    0.964212    11.00000    0.01491    0.02232 =
         0.01719    0.00230    0.00645    0.00034
AFIX  43
H3    2    0.814280    1.227114    0.939883    11.00000   -1.20000
AFIX   0
HKLF 4 1 0 0 -0.5 1 0 0 0 -1 0.5
REM  EXP_73 P -1 R   0.04 NEW: P-1
REM R1 =  0.0339 for    1341 Fo > 4sig(Fo)  and  0.0355 for all    1416 data
REM     96 parameters refined using      0 restraints
END
WGHT      0.0483      0.1001
REM Instructions for potential hydrogen bonds
HTAB O2 O1_$3
HTAB O2 O2_$3
HTAB N1 O1_$4
HTAB N1 O1
HTAB N1 O2_$3
HTAB N1 N1_$5
REM Highest difference peak  0.390,  deepest hole -0.218,  1-sigma level  0.045
Q1    1   0.9194  0.3073  0.6209  11.00000  0.05    0.39
Q2    1   1.0000  0.0000  0.5000  10.50000  0.05    0.33
Q3    1   0.3904  0.8443  0.9813  11.00000  0.05    0.29
Q4    1   0.6499  1.0417  0.9210  11.00000  0.05    0.27
Q5    1   0.7015  1.0281  0.9529  11.00000  0.05    0.27
Q6    1   0.9504  0.1524  0.5559  11.00000  0.05    0.25
Q7    1   0.5715  0.8806  0.9262  11.00000  0.05    0.23
Q8    1   0.4495  0.7290  0.9072  11.00000  0.05    0.19
Q9    1   0.4530  0.5643  0.4944  11.00000  0.05    0.15
Q10   1   0.8142  0.4278  0.7084  11.00000  0.05    0.14
;
_shelx_res_checksum     33945
