# Supplementary material for: Crystal structure of a new mol­ecular salt: 4-amino­benzenaminium 5-carb­oxy­penta­noate
Source: Acta Crystallogr E Crystallogr Commun. 2018 Jan 26;74(Pt 2):201–5. doi: 10.1107/S2056989018000737 (PMC5956337; doi:10.1107/S2056989018000737)
Supplement: Supplementary file 3 [file e-74-00201-Isup6.mol]

pr_73_pl
  --CCDC--010118    3D                              

 58 57  0  0  0  0  0  0  0  0999 V2000
   -0.1648    5.2694    7.6169 C      0
    0.7736    6.2491    7.3273 C      0
    1.5147    6.0474    6.7684 H      0
    0.6286    7.5218    7.8538 C      0
    1.2578    8.1778    7.6578 H      0
   -0.0317    3.9361    7.1003 N      0
    0.6439    3.8706    6.5159 H      0
   -0.7922    3.6745    6.6788 H      0
    0.0156    3.2437    7.7620 H      0
   -0.4541    7.8203    8.6728 C      0
   -1.3925    6.8405    8.9624 C      0
   -2.1336    7.0422    9.5213 H      0
   -1.2475    5.5678    8.4360 C      0
   -1.8767    4.9118    8.6319 H      0
   -0.5873    9.1535    9.1894 N      0
   -1.2628    9.2190    9.7738 H      0
    0.1733    9.4152    9.6109 H      0
   -0.6345    9.8460    8.5277 H      0
    3.6979    0.2249    4.0305 C      0
    2.8316   -0.2357    4.1612 H      0
    3.6927    0.6352    3.1293 H      0
    3.8516    1.3147    5.0787 C      0
    3.8722    0.8900    5.9726 H      0
    4.7239    1.7622    4.9415 H      0
    2.7663    2.3674    5.0718 C      0
    2.7204    3.2169    5.9707 O      0
    1.9351    2.3243    4.1004 O      0
    1.1682    3.2724    4.0724 H      0
   -1.3615    6.3199    4.1144 C      0
   -0.4951    6.7805    3.9836 H      0
   -1.3563    5.9096    5.0156 H      0
   -1.5151    5.2302    3.0661 C      0
   -1.5357    5.6549    2.1722 H      0
   -2.3875    4.7826    3.2034 H      0
   -0.4298    4.1774    3.0731 C      0
   -0.3839    3.3279    2.1742 O      0
    0.4013    4.2205    4.0445 O      0
   -7.5480   13.4304    4.1144 C      0
   -6.6817   13.8910    3.9836 H      0
   -7.5428   13.0201    5.0156 H      0
   -7.7017   12.3407    3.0661 C      0
   -7.7223   12.7654    2.1722 H      0
   -8.5740   11.8931    3.2034 H      0
   -6.6164   11.2879    3.0731 C      0
   -6.5705   10.4384    2.1742 O      0
   -5.7852   11.3310    4.0445 O      0
   -5.0183   10.3829    4.0724 H      0
   -2.4886    7.3354    4.0305 C      0
   -3.3550    6.8748    4.1612 H      0
   -2.4938    7.7457    3.1293 H      0
   -2.3350    8.4252    5.0787 C      0
   -2.3144    8.0005    5.9726 H      0
   -1.4626    8.8727    4.9415 H      0
   -3.4203    9.4780    5.0718 C      0
   -3.4662   10.3275    5.9707 O      0
   -4.2514    9.4349    4.1004 O      0
   -8.6752   14.4460    4.0305 C      0
    4.8251   -0.7906    4.1144 C      0
  1  2  1
  1  6  1
  1 13  1
  2  3  1
  2  4  1
  4  5  1
  4 10  1
  6  7  1
  6  8  1
  6  9  1
 10 11  1
 10 15  1
 11 12  1
 11 13  1
 13 14  1
 15 16  1
 15 17  1
 15 18  1
 19 20  1
 19 21  1
 19 22  1
 19 58  1
 22 23  1
 22 24  1
 22 25  1
 25 26  1
 25 27  1
 27 28  1
 28 37  1
 29 30  1
 29 31  1
 29 32  1
 29 48  1
 32 33  1
 32 34  1
 32 35  1
 35 36  1
 35 37  1
 38 39  1
 38 40  1
 38 41  1
 38 57  1
 41 42  1
 41 43  1
 41 44  1
 44 45  1
 44 46  1
 46 47  1
 47 56  1
 48 49  1
 48 50  1
 48 51  1
 51 52  1
 51 53  1
 51 54  1
 54 55  1
 54 56  1
M  END
$$$$
